# Supplementary material for: Bacterial Diversity and the Geochemical Landscape in the Southwestern Gulf of Mexico
Source: Front Microbiol. 2018 Oct 18;9:2528. doi: 10.3389/fmicb.2018.02528 (PMC6200919; doi:10.3389/fmicb.2018.02528)
Supplement: Supplementary file 1 [file Table_1.XLSX]

## Sheet: Abiotic variables
Supplemental Table 1. Abiotic variables measurements
Category	Variable	Units	Mean	Max	Min
Total Metals	Al	mg/kg	9269.18	21777.1	2144.75
	V	mg/kg	188.781	247.551	139.41
	Cr	mg/kg	110.707	189.975	76.6102
	Fe	mg/kg	46943.3	60660.6	34655.6
	Co	mg/kg	24.6089	31.7128	16.576
	Ni	mg/kg	83.0284	147.918	41.1203
	Cu	mg/kg	54.1455	77.4436	29.6198
	Zn	mg/kg	165.772	202.794	135.519
	Ag	mg/kg	0.591818	1.0441	0.0361
	Cd	mg/kg	0.107582	0.2432	0.0716
	Ba	mg/kg	282.985	434.185	136.211
	Pb	mg/kg	21.0865	34.247	11.5672
	Hg	mg/kg	37.2909	66	6
Adsorbed Metals	Al	µg/kg	1798.12	4512.77	914.86
	V	µg/kg	227.348	873.837	100.46
	Cr	µg/kg	83.7897	207.794	22.8547
	Fe	µg/kg	37196.8	42315.3	28944.4
	Co	µg/kg	37.5815	84.4057	11.9789
	Ni	µg/kg	1131.23	1908.62	834.35
	Cu	µg/kg	132.504	325.273	27.3909
	Zn	µg/kg	415.154	774.574	223.046
	Cd	µg/kg	6.0444	18.818	2.6421
	Ba	µg/kg	1887.34	3483.46	1077.71
	Pb	µg/kg	55.7399	90.2011	26.8862
Organic Matter	Organic Matter	%	1.63125	2.894	1.148
	Organic Carbon	%	0.94621	1.67843	0.66612
Total Hydrocarbons	Total aromatic hydrocarbons	µg/kg	72.4425	125.449	56.0708
	Total aliphatic hydrocarbons	µg/kg	3266.22	6363.72	0.47
Aliphatic hydrocarbons	N-undecane	µg/kg	6.81545	14.21	<D.L.
	N-pentadecane	µg/kg	45.0218	64.59	<D.L.
	N-hexadecane	µg/kg	67.264	93.72	0.47
	N-heptadecane	µg/kg	58.7062	78.93	<D.L.
	N-octadecane	µg/kg	73.5795	94.21	<D.L.
	Phytane	µg/kg	54.182	71.27	<D.L.
	N-nonadecane	µg/kg	84.3304	114.56	<D.L.
	N-Eicosane	µg/kg	98.3989	210.32	<D.L.
	N-heneicosane	µg/kg	109.147	345.47	<D.L.
	N-docosane	µg/kg	117.307	539.12	<D.L.
	N-tricosane	µg/kg	124.271	638.22	<D.L.
	N-tetracosane	µg/kg	134.424	635.85	<D.L.
	N-pentacosane	µg/kg	159.126	640.78	<D.L.
	N-hexacosane	µg/kg	133.256	463.42	<D.L.
	N-heptacosane	µg/kg	176.319	557.79	<D.L.
	N-octacosane	µg/kg	145.489	412.9	<D.L.
	N-nonacosane	µg/kg	286.583	579.13	<D.L.
	N-triacontane	µg/kg	131.099	370.26	<D.L.
	N-hentriacontane	µg/kg	515.888	1306.57	<D.L.
	N-dotriacontane	µg/kg	108.327	257.73	<D.L.
	N-tritriacontane	µg/kg	188.743	378.02	<D.L.
	N-tetratriacontane	µg/kg	78.0515	137.29	<D.L.
	N-pentatriacontane	µg/kg	153.627	312.01	<D.L.
	N-hexatriacontane	µg/kg	73.3727	153.65	<D.L.
	N-heptatriacontane	µg/kg	61.7591	165.42	<D.L.
	N-octatriacontane	µg/kg	24.8951	152.77	<D.L.
	N-nonatriacontane	µg/kg	5.93673	87.84	<D.L.
Aromatic hydrocarbons	Naphthalene	µg/kg	2.12571	3.8087	0.8187
	2-methylnaphthalene	µg/kg	2.2615	3.7068	1.3781
	1-methylnaphthalene	µg/kg	1.89394	2.6077	1.3186
	Biphenyl	µg/kg	2.12862	4.6915	0.8178
	2,6-Dimethylnaphthalene	µg/kg	2.61776	4.331	1.8248
	Acenaphthylene	µg/kg	2.34958	3.0393	2.1946
	Fluorene	µg/kg	2.54616	3.1619	2.2435
	Dibenzothiophene	µg/kg	2.12373	3.0754	1.7485
	Anthracene	µg/kg	3.29779	4.5416	2.9733
	1-Methylphenanthrene	µg/kg	3.8399	5.4868	2.9202
	2-Methylphenanthrene	µg/kg	3.42462	4.1221	3.0012
	Fluoranthene	µg/kg	6.29777	37.4915	3.3179
	Pyrene	µg/kg	1.28717	3.4669	0.5762
	Benzo(a)anthracene	µg/kg	1.94869	3.9379	1.5288
	Triphenylene	µg/kg	0.526647	0.856	0.407
	Chrysene	µg/kg	0.66222	0.8666	0.5584
	Benzo(b)fluoranthene	µg/kg	2.904	4.4442	2.3021
	Benzo(k)fluoranthene	µg/kg	2.76525	3.9409	2.3889
	Benzo(e)pyrene	µg/kg	3.58765	4.6354	3.2962
	Benzo(a)pyrene	µg/kg	3.22566	4.4165	2.5299
	Perylene	µg/kg	3.80337	10.719	2.1552
	Indene(1,2,3-cd)pyrene	µg/kg	2.31332	3.938	1.7362
	Dibenzo(a,h)anthracene	µg/kg	3.12705	3.3002	3.0582
	Benzo(g,h,i)perylene	µg/kg	2.39632	3.7568	1.959
<D.L. : Less than the detection limit

## Sheet: Spectral feature selection
Supplemental tabla 1. Abiotic variables with greater weight in spectral feature selection chosen with Relieff method.
The closer to 1 is the position of the variable ranked, its contribution is greater to explain the data distribution.
Variables	Rank position
Total aromatic hydrocarbon	1
Depth	2
Organic Matter (%)	3
Cd adsorbed	4
Total Al	5
Total Zn	6
Total Ag	7
Cu adsorbed	8
Total Cu	9
Total Co	10
