# Supplementary material for: Bacterial Diversity and the Geochemical Landscape in the Southwestern Gulf of Mexico
Source: Front Microbiol. 2018 Oct 18;9:2528. doi: 10.3389/fmicb.2018.02528 (PMC6200919; doi:10.3389/fmicb.2018.02528)
Supplement: Supplementary file 2 [file Table_2.XLSX]

## Sheet: Metadata
Supplemental table 2. Metadata from projects selected to comparison against swGoM taxonomic profile
Sample	Latitude	Longitude	Depth(m)	Geographic origin	Raw data available at:	16S_rRNA_variable_region	Technology(instrument_model)	Sequencing_format	Sequencing_yield	Combined_reads	unique_genera_annot	Unclassified_sequences(extended_sequences_if_paired)	Classified_sequences(extended_sequences_if_paired)	Shannon_index
ERR1144116	-70.4844	-95.1957	-799*	South-Antarctic	EBI	V4	Illumina(MiSeq)	paired-end	581926	572669	1084	2121	570548	4.64
ERR1144121	-72.2974	-104.298	-645.3*	South-Antarctic	EBI	V4	Illumina(MiSeq)	paired-end	846638	829864	1188	3885	825979	4.78
ERR1144124	-75.1981	-176.593	-611.5*	South-Antarctic	EBI	V4	Illumina(MiSeq)	paired-end	748876	733001	1135	3555	729446	4.79
ERR1144130	-62.5354	-59.0884	-1499.5*	South-Antarctic	EBI	V4	Illumina(MiSeq)	paired-end	185258	183864	947	3144	180720	4.45
ERR1144134	-63.4171	-56.4979	-85.4*	South-Antarctic	EBI	V4	Illumina(MiSeq)	paired-end	196131	193706	921	2944	190762	4.54
SRR4237764	78.55	12.08	-107.53	North-Arctic	SRA	V3V4	Illumina(MiSeq)	paired-end	26089	25707	535	1	25706	4.14
SRR4237856	78.58	11.49	-199.76	North-Arctic	SRA	V3V4	Illumina(MiSeq)	paired-end	34696	34079	731	6	34073	4.19
SRR4237752	78.59	11.39	-248.85	North-Arctic	SRA	V3V4	Illumina(MiSeq)	paired-end	33287	33127	503	2	33125	4.47
SRR4237851	78.56	11.59	-249.49	North-Arctic	SRA	V3V4	Illumina(MiSeq)	paired-end	25098	25006	583	9	24997	4.2
SRR4237850	78.54	12.17	-41.3	North-Arctic	SRA	V3V4	Illumina(MiSeq)	paired-end	37740	37228	744	3	37225	4.46
SRR2668780	-3.99	-81.309	-1024.2*	South-Pacific	SRA	V3	Illumina(MiSeq)	single	132528	NA	1106	5323	127205	5.13
SRR2668778	-12.23	-77.18	-76.2*	South-Pacific	SRA	V3	Illumina(MiSeq)	single	86626	NA	1161	2440	84186	4.13
SRR2668737	-8.99	-79.96	-449.9*	South-Pacific	SRA	V3	Illumina(MiSeq)	single	24576	NA	580	357	24219	4.11
SRR2668730	-11	-78.08	-246.0*	South-Pacific	SRA	V3	Illumina(MiSeq)	single	75000	NA	803	2470	72530	4.99
SRR2668708	-3.749	-81.134	-376.0*	South-Pacific	SRA	V3	Illumina(MiSeq)	single	74198	NA	969	3852	70346	5.23
SRR4436305	-20	12.68	-114.5*	South-Atlantic	SRA	V4	Illumina(MiSeq)	paired-end	115203	98464	861	2201	96263	4.44
SRR4436301	-26	14.77	-111.3*	South-Atlantic	SRA	V4	Illumina(MiSeq)	paired-end	58614	52676	579	1266	51410	5.04
SRR4436299	-26	14.4	-210.1*	South-Atlantic	SRA	V4	Illumina(MiSeq)	paired-end	72104	70129	658	858	69271	4.76
SRR4436295	-24.2682	14.2682	-115*	South-Atlantic	SRA	V4	Illumina(MiSeq)	paired-end	131625	114630	832	1040	113590	4.55
SRR4436293	-23	14.37	-37.9*	South-Atlantic	SRA	V4	Illumina(MiSeq)	paired-end	125557	95967	750	1904	94063	5.21
ERR1545609	28.8068	-88.5611	-1003	DWH	EBI	V4	Illumina(HiSeq)	single	330379	NA	981	251996	78383	5.02
ERR1545626	28.874	-88.7569	-492.93	DWH	EBI	V4	Illumina(HiSeq)	single	266116	NA	963	91399	174717	5.21
ERR1545638	27.6544	-88.6379	-1766	DWH	EBI	V4	Illumina(HiSeq)	single	310308	NA	890	109344	200964	5.07
ERR1545650	28.7425	-88.3705	-1501.61	DWH	EBI	V4	Illumina(HiSeq)	single	322784	NA	897	44891	277893	4.53
ERR1545653	28.5571	-87.7607	-2389	DWH	EBI	V4	Illumina(HiSeq)	single	194306	NA	858	76730	117576	4.97
NA=Data not available
DWH=Deepwater Horizon
*Depth calculated from coordinates by: https://www.geoplaner.com/

## Sheet: 52 common all sediments BL
Supplemetal table 2. Shared genera between swGoM and other oceans
SampleID	Antarctic_1	Antarctic_2	Antarctic_3	Antarctic_4	Antarctic_5	Arctic_1	Arctic_2	Arctic_3	Arctic_4	Arctic_5	Atlantic_1	Atlantic_2	Atlantic_3	Atlantic_4	Atlantic_5	Pacific_1	Pacific_2	Pacific_3	Pacific_4	Pacific_5	DWH_1	DWH_2	DWH_3	DWH_4	DWH_5	S3_01	S3_02	S3_03	S3_04	S3_05	S3_06	S3_07	S3_08	S3_09	S3_10	S3_11	S3_12	S3_13	S3_14	S3_15	S3_16	S3_17	S3_18	S3_19	S3_20	S3_21	S3_22	S3_23	S3_24
Rhodovibrio	3.64381	3.00011	4.0645	0.274571	0.443915	0.018742	0.028346	0.026099	0.004269	0.025961	0.062312	0.087068	0.622934	0.513706	0.173925	0.27574	0.001867	0.030516	0.096051	0.424387	0.92512	1.69397	2.5012	0.105137	2.1943	1.28278	2.02781	1.17388	1.43058	1.68988	2.24335	2.19108	2.45642	2.68997	2.88828	2.32679	3.12327	2.8772	1.4367	4.18795	3.52105	4.54729	5.51767	2.97905	2.62097	3.32379	3.20494	2.90903	3.69851
Pelobacter	0.286769	0.280008	0.444764	6.92054	3.90629	2.35522	7.40636	8.66199	6.49678	4.41668	1.06988	0.545167	0.998291	0.336786	0.900519	0.582636	1.03797	0.122063	0.401547	0.438904	0.400727	1.26678	0.341283	0.756477	0.38231	3.38142	2.20346	2.39508	2.55383	3.06736	2.72525	1.97307	2.42226	2.82669	2.89805	2.41621	2.328	2.49769	2.71891	3.46765	3.08664	3.76563	3.86948	2.95066	2.85191	2.78766	3.11217	2.24406	2.80046
JTB255_marine_benthic_group	7.89323	7.26559	5.25973	2.26739	5.24211	1.39626	3.89958	3.34938	3.53865	2.43388	0.48909	0.198872	0.352996	0.138551	0.255166	1.45815	0.016802	0.047953	0.36286	2.50021	1.77613	2.19525	3.43481	0.647676	4.30696	2.58017	3.52981	1.4509	1.89455	1.68872	3.12349	4.30487	3.69928	3.07984	3.24504	3.77149	3.91854	3.49508	1.69447	2.82782	3.01365	3.66978	2.50783	3.24583	3.05889	3.79906	3.46964	4.39161	3.46778
Desulfovibrio	1.11548	0.938983	1.11421	0.612205	0.614463	1.47436	1.14193	0.658276	1.58364	1.13581	0.348006	0.682695	0.68363	1.54325	1.16369	0.465797	0.153082	0.244126	1.20064	0.279225	0.286972	0.227797	0.260301	0.256066	0.272794	4.42636	4.8753	3.50085	4.13709	4.95666	3.47578	3.73406	4.35486	4.71215	4.4827	4.13476	3.78521	3.84375	4.11596	3.44773	3.64505	4.04997	3.39857	4.57878	4.63954	3.84313	4.04483	3.19414	3.13751
Desulfonatronum	1.244	1.41239	1.06621	1.69302	1.54146	0.618479	0.20247	0.208792	0.503692	0.343988	0.108164	0.124666	0.76509	0.716204	0.195666	0.088797	0.03547	0.039234	0.166756	0.209205	0.099105	0.20866	0.160808	0.056049	0.256865	2.96033	3.36317	2.80599	3.28846	3.07543	2.70875	3.2009	4.00592	4.19609	4.47903	3.91401	3.27194	3.78672	2.91554	3.30032	3.58613	3.89449	3.674	4.49553	4.47178	3.39093	3.69106	2.91604	2.55276
Colwellia	1.03011	1.10075	1.76119	0.310469	0.767875	0.003124	0.008099	0.28129	0.004269	0.019471	0.128151	0.385871	0.212436	0.379418	0.956587	0.003116	0.005601	0.030516	0.034685	0.005123	7.47766	0.539553	2.05927	5.67156	0.652118	0.647237	0.98632	2.19308	5.43383	0.275498	0.943763	1.7164	0.542528	1.1478	0.640211	1.01809	0.344539	1.76857	2.31492	1.27168	1.22322	0.289664	0.590862	0.151365	0.419399	1.69337	0.225125	3.65207	9.06983
Haliea	5.07058	6.13125	3.74926	11.1526	13.7434	1.93353	2.61996	1.53114	3.4917	2.69349	0.731283	2.72484	2.04929	1.8438	1.5802	0.983004	0.014935	0.536205	1.16996	0.245923	4.98108	3.3719	6.43521	4.62568	6.41465	0.103324	0.269099	0.318574	0.290479	0.217862	0.365252	0.658019	0.416453	0.557375	0.4264	0.397735	0.470791	0.588901	0.280897	0.435846	0.432657	0.306703	0.538661	0.302729	0.445543	0.310556	0.361189	0.632512	1.52012
Geoalkalibacter	0.061787	0.049103	0.06417	0.066945	0.052225	0.215531	0.157927	0.101496	0.132326	0.18822	0.014108	0.03364	0.063891	0.006395	0.005721	0.06543	0.059739	0.087188	0.142743	0.156263	0.050414	0.030867	0.039913	0.073267	0.042811	1.76235	1.97714	1.66905	1.79442	2.2743	1.66484	1.6827	1.98222	2.06875	2.20042	1.95048	1.97402	2.01535	1.82252	2.30433	2.3119	2.12455	2.53337	2.58077	2.44559	2.43828	2.63965	2.02386	1.86735
Desulfobulbus	0.199512	0.188881	0.333616	7.77336	2.15184	9.94252	7.54809	2.91439	10.2147	6.85381	4.49469	1.83833	3.55392	1.77772	1.74154	1.15437	0.119479	0.108985	0.76841	1.04602	0.381768	0.857482	0.170063	0.618003	0.229983	1.96608	1.09891	1.28815	1.8896	1.68757	1.45394	0.610451	0.651521	0.730146	0.924885	0.646435	0.565185	0.521598	2.30913	0.41513	0.462556	0.457924	0.480908	0.659382	0.699362	0.498358	0.58384	0.546539	0.355147
Pseudomonas	0.439823	0.524318	0.622636	0.402639	0.741762	0.071844	0.020247	0.084097	0.051223	0.074639	0.775959	2.29247	0.87051	0.571258	0.390187	0.764905	0.147482	0.422861	0.042689	0.072581	1.81491	1.02663	1.21763	2.21595	1.29129	0.444488	0.456004	0.44208	0.534362	0.295094	0.570264	0.584685	0.426214	0.562633	0.532695	0.483429	0.49085	0.460838	0.433737	0.831853	1.01393	0.71777	1.16506	0.53356	0.639447	0.642095	0.502202	0.480744	0.479562
Geobacter	0.162251	0.199575	0.186042	0.380324	0.278263	0.874617	0.360397	0.333488	0.371366	0.438098	0.081123	0.501633	0.493555	0.454022	0.361581	0.219657	0.108278	0.100266	0.302828	0.274955	1.01647	2.08351	0.578446	0.402233	0.637184	3.32196	2.08861	1.97262	2.22667	2.92789	3.15412	1.4964	1.69265	1.66762	1.58587	1.59466	1.51975	1.42738	1.7176	1.3179	1.5741	1.39081	1.63153	1.51743	1.646	1.51816	1.57093	1.40012	1.06092
Azospirillum	1.1841	1.0872	1.19455	0.116426	0.272551	0.003124	0.004049	0.037699	0.004269	0.016226	0.029392	0.027704	0.071877	0.132157	0.030895	0.277297	0.050405	0.056672	0.196105	2.21074	0.855747	1.19023	1.57684	0.164483	1.97726	0.785652	1.22052	0.738723	0.754451	0.7654	0.977932	1.53009	1.59993	1.52564	1.73859	1.80704	1.50559	1.42458	0.94596	1.63821	1.77899	1.77632	1.40941	1.78516	1.16342	1.48039	1.78739	1.48785	1.31993
Thioalkalivibrio	0.458925	0.488169	0.438977	0.795576	0.734418	5.13525	2.93582	0.751073	5.1223	3.70274	0.017635	0.040566	0.167713	0.225945	0.036616	0.445545	0.048538	0.091547	0.536286	0.273247	0.40676	1.24579	0.892542	0.24874	1.12105	1.11804	1.41418	1.14387	1.41472	1.21726	1.20533	1.27937	1.47629	1.13053	1.1277	1.29753	1.07373	1.132	1.58376	0.615922	0.852123	0.753978	0.730803	1.20051	1.28107	1.29573	1.26911	0.92552	0.691067
Thiohalophilus	9.23558	7.01496	7.121	5.40021	7.46495	0.334229	0.218668	0.194293	0.414052	0.285575	0.574915	0.291877	1.02065	2.17845	0.683113	2.29316	0.042938	0.183094	0.313501	2.16463	0.981567	1.90695	2.25652	0.138474	2.15945	0.267083	0.345662	0.240085	0.309315	0.220168	0.644492	0.56982	0.481524	0.376341	0.37142	0.394009	0.412974	0.504772	0.347816	0.23107	0.306026	0.228962	0.214354	0.31692	0.346413	0.404981	0.230073	0.60093	0.42301
NC10	0.440059	0.094441	0.626211	0.034928	0.034273	0.003124	0.004049	0.040599	0.004269	0.035697	0.029392	0.015831	0.284313	0.093789	0.009154	0.010905	0.016802	0.004359	0.024013	0.020494	0.00948	0.001235	0.03355	0.003663	0.188168	0.355785	0.866971	0.189298	0.2419	0.478375	0.154348	0.298289	0.507552	1.61278	1.45392	0.74517	0.423594	0.702007	0.17019	2.19437	1.15639	1.29497	3.90835	1.42756	2.06105	0.719734	1.58082	0.285113	0.969304
Thiohalomonas	1.00747	1.22758	1.15898	5.31484	5.04219	2.84563	2.54707	0.980165	2.72335	2.29758	0.89588	0.317602	0.547862	0.592574	0.35586	1.66846	0.014935	0.026156	0.270811	0.192981	1.05137	3.12558	1.96093	0.190493	1.89164	0.73204	0.871474	0.579436	0.705873	0.565981	0.716364	1.00189	0.797117	1.16508	0.737953	0.863466	0.80825	0.792679	0.804686	0.509948	0.508284	0.751848	0.443146	0.59789	0.60241	0.580194	0.512097	0.744802	0.363065
Streptomyces	0.06391	0.085554	0.073702	0.307558	0.217877	1.79297	2.7212	1.19766	1.72877	1.82703	0.036447	0.057386	0.137365	0.104446	0.044625	0.026483	0.054139	0.013078	0.201441	0.067458	0.018097	0.224711	0.009834	0.005129	0.016925	1.44556	1.84991	0.586361	0.687037	0.68471	1.03684	1.56378	1.82198	1.22668	1.48324	2.14516	1.66252	1.64051	0.561793	0.717911	0.925991	0.827458	0.568649	1.58271	1.44774	1.22439	1.26045	1.34749	0.505576
Thiobacillus	0.025234	0.0122	0.058383	0.028136	0.021217	0.752796	0.234865	0.121796	0.482349	0.554925	0.002351	0.004947	0.047918	0.02771	0.004577	0.180711	0.011201	0.021797	0.085379	0.597729	0.017236	0.077784	0.085032	0.072168	0.703889	0.903597	0.785903	0.495175	0.539319	0.74811	0.646849	0.572793	0.658842	0.958505	0.94199	0.663202	0.681998	0.914198	0.575012	1.73621	1.32523	0.965901	2.21795	1.10212	1.07301	0.891799	1.25427	0.70708	0.934241
Bellilinea	0.042214	0.026811	0.052936	0.038809	0.078338	3.51096	1.90322	1.59494	0.537841	2.30083	0.882948	1.34263	0.594183	1.70525	0.273474	1.32262	0.569391	0.584158	1.65288	1.95287	0.000431	0.020372	0.004628	0.001099	0.019912	1.45531	0.656421	0.918787	1.0132	1.39593	0.874247	0.394415	0.385545	0.333524	0.635324	0.449897	0.677278	0.508511	1.78534	0.614328	0.551374	0.681562	0.525334	0.579916	0.510904	0.589636	0.308001	0.565839	0.331395
Desulfuromonas	0.140555	0.214336	0.186893	0.656835	0.514093	0.13744	0.210569	0.310289	0.217698	0.256369	0.975828	0.375977	0.261952	0.494522	0.439389	0.292876	0.056006	0.061031	0.129402	0.081974	0.475702	2.03906	1.02038	1.14626	0.948806	0.81002	0.640658	0.707558	0.809969	0.864533	0.624462	0.445946	0.458749	0.451459	0.449614	0.325081	0.384656	0.440273	0.76503	0.594408	0.583031	0.635769	0.615296	0.526938	0.540317	0.588587	0.535599	0.493026	0.496528
Parvibaculum	0.60797	0.826618	0.534466	0.118366	0.261942	0.009371	0.016198	0.026099	0.004269	0.012981	0.011757	0.029682	0.068682	0.098052	0.006865	0.179153	0.3323	4.20245	0.030683	2.77517	0.050845	0.020372	0.045119	0.01795	0.085622	0.164733	0.294995	0.264324	0.227029	0.234	0.510174	0.621352	0.485591	0.53484	0.422735	0.524414	0.692617	0.650595	0.147058	0.649387	0.693834	0.597431	0.43315	0.510856	0.33443	0.617964	0.654347	0.717607	0.529328
Thiohalobacter	0.755836	0.755373	0.64187	0.807218	0.709121	0.078091	0.032395	0.089897	0.106714	0.149278	0.002351	0.048481	0.428067	0.390075	0.066366	1.7261	0.005601	0.004359	0.210779	0.09649	0.671757	1.92856	1.90193	0.220899	2.35758	0.382104	0.526938	0.510181	0.319229	0.381547	0.385282	0.608469	0.788984	0.625732	0.538804	0.538386	0.660759	0.574879	0.295768	0.142626	0.364944	0.249196	0.13883	0.435173	0.729863	0.609571	0.416852	0.675498	0.449024
Desulfopila	0.010377	0.01702	0.017191	1.94528	0.468396	2.07722	7.24033	4.80223	2.49285	2.09963	0.01646	1.87098	0.822592	0.754572	0.495457	0.121512	0.037337	0.034875	0.76174	0.060627	0.586441	1.49334	0.058423	0.439599	0.071683	0.289502	0.301751	0.251627	0.321212	0.351577	0.24625	0.175406	0.222054	0.282443	0.191819	0.204922	0.199408	0.184148	0.370949	0.156968	0.141581	0.254521	0.152158	0.232723	0.228763	0.215081	0.201623	0.194754	0.150429
Owenweeksia	0.323323	0.681719	0.586211	0.702435	0.663424	0.643468	0.817979	0.342188	0.802493	0.769106	0.730107	0.94489	1.50303	2.17419	1.77472	2.32743	0.244558	0.265923	1.08191	2.08864	0.156413	0.096305	0.17874	0.161919	0.105534	0.321669	0.370433	0.320883	0.4263	0.260513	0.494857	0.876037	0.304206	0.516811	0.33721	0.404255	0.48495	0.545902	0.291637	0.251787	0.220725	0.177845	0.338746	0.184476	0.252729	0.500456	0.280788	0.408808	0.36872
Anaeromyxobacter	1.86943	1.72599	1.7651	1.824	1.38887	0.093709	0.048593	0.057998	0.072566	0.110336	0.37152	0.338379	2.4534	1.72443	0.680825	0.286645	0.022402	0.013078	0.341515	0.207497	0.028439	0.06482	0.045697	0.008059	0.045798	0.549761	0.513427	0.465165	0.482809	0.672031	0.438302	0.332973	0.357889	0.544605	0.537582	0.340915	0.349258	0.3926	0.505614	0.327482	0.386049	0.352495	0.41538	0.467338	0.443365	0.36826	0.471278	0.26669	0.31443
Marinobacter	0.076645	0.075613	0.054468	0.115456	0.130563	0.037484	0.036445	0.052198	0.055492	0.068149	0.031744	0.03364	0.044723	0.021316	0.064078	3.72015	5.07411	4.38119	0.040021	2.81445	0.229233	0.403739	0.337812	0.677349	0.155314	0.147188	0.218432	0.185835	0.161597	0.201724	0.144922	0.234865	0.2066	0.221598	0.174714	0.207716	0.204127	0.223408	0.162755	0.145016	0.196103	0.206598	0.15549	0.158933	0.204797	0.184655	0.196675	0.234231	0.186622
Desulforhopalus	0.02712	0.035999	0.030638	0.234792	0.255414	3.87643	3.98056	7.06705	2.87275	2.10287	0.171652	1.77501	1.15802	0.831308	0.596151	0.031157	0.119479	0.065391	0.729723	0.066604	0.129267	0.044448	0.001157	0.166315	0.000996	0.363583	0.115971	0.245856	0.411429	0.288178	0.230933	0.086216	0.05043	0.073616	0.087968	0.056819	0.054277	0.06076	0.626234	0.052588	0.058039	0.033013	0.057753	0.045409	0.063182	0.05036	0.084113	0.081586	0.059945
Arenicella	0.446426	0.487717	0.394892	0.239643	0.479004	0.109327	0.174124	0.101496	0.140863	0.243388	2.0751	1.85614	1.61643	9.10602	0.908529	0.049851	0.001867	0.078469	0.218783	0.192981	0.032748	0.197548	0.089659	0.027475	0.105534	0.35481	0.221809	0.222771	0.233969	0.297399	0.182626	0.260631	0.252149	0.141222	0.245577	0.223551	0.218287	0.239299	0.223065	0.168123	0.204896	0.182105	0.209911	0.19772	0.237478	0.220327	0.217703	0.214931	0.186622
Rhodovulum	0.263422	0.420388	0.195574	0.194043	0.238278	0.059349	0.032395	0.052198	0.021343	0.1006	0.025865	0.211734	0.038334	0.017052	0.091539	0.660529	0.009334	0.200532	0.036019	0.511485	1.71236	1.9156	2.4503	0.620567	3.17497	0.164733	0.25221	0.133894	0.122933	0.102591	0.342865	0.347838	0.355449	0.335026	0.324993	0.303657	0.375217	0.347732	0.093357	0.182466	0.282282	0.169325	0.126613	0.310298	0.407416	0.36931	0.330266	0.300026	0.252222
Melitea	0.456567	0.447802	0.469786	0.638401	1.03308	0.043731	0.076939	0.185593	0.145132	0.214181	0.20222	1.07549	0.062293	1.24909	0.344417	1.46282	0.020535	0.004359	0.128068	0.140039	0.582132	0.57721	0.669262	0.385382	0.838295	0.192027	0.202668	0.222771	0.176468	0.225931	0.235646	0.297298	0.295259	0.253899	0.232138	0.200265	0.246605	0.264538	0.156145	0.174498	0.250624	0.127793	0.198805	0.217587	0.301749	0.246556	0.26347	0.343013	0.298595
Fulvivirga	0.359405	0.383486	0.428935	0.387116	0.57611	0.037484	0.060741	0.078297	0.409784	0.197956	0.001176	0.006926	0.004792	0.09592	0.016019	0.229004	0.001867	0.331313	0.018677	1.48664	0.184852	0.116059	0.208819	0.355709	0.205093	0.07798	0.334403	0.123505	0.097157	0.106049	0.329905	0.418199	0.427841	0.440191	0.59134	0.459211	0.656039	0.3926	0.046265	0.675681	0.403637	0.566548	0.335414	0.443688	0.571908	0.487866	0.296868	0.413194	0.442238
Desulfotalea	0.040091	0.025305	0.046298	0.158145	0.099554	0.099956	0.591213	1.34555	0.303069	0.324517	0.018811	0.154348	0.330634	0.017052	0.10527	0.372326	0.169884	0.191813	0.272145	0.215182	0.670464	0.241379	0.012726	0.248007	0.011947	0.557559	0.495412	0.429383	0.546258	0.625922	0.434767	0.37955	0.423774	0.478501	0.398299	0.425679	0.464891	0.352406	0.603101	0.318717	0.338563	0.35143	0.330971	0.426659	0.488028	0.455342	0.416852	0.377226	0.268057
Desulfobacterium	0.100699	0.136314	0.093446	0.511303	0.244806	1.67427	0.797732	0.704675	0.324412	0.493266	0.686606	1.78292	1.52858	0.72473	2.62833	0.202521	0.02987	0.095907	0.628335	0.164802	0.202518	0.172237	0.01099	0.068871	0.006969	0.935764	0.271351	0.58059	1.16192	0.736582	0.924911	0.161532	0.10574	0.126949	0.156387	0.128542	0.152211	0.104693	1.787	0.117129	0.063316	0.191689	0.119949	0.1192	0.162313	0.088131	0.082876	0.107904	0.101794
Ectothiorhodospira	1.03954	1.01686	1.2771	0.86155	1.10407	0.162429	0.259162	0.060898	0.277458	0.077884	0.038798	0.072227	0.217228	0.481733	0.124723	0.219657	0.037337	0.187454	0.153415	0.031594	0.68296	0.89946	1.6532	0.460114	1.75026	0.221269	0.32427	0.163904	0.094182	0.192503	0.327548	0.175406	0.428654	0.338782	0.554687	0.348367	0.197048	0.221539	0.134665	0.246209	0.176756	0.083065	0.31098	0.456932	0.71897	0.287474	0.346346	0.138609	0.07578
Desulfomonile	0.242198	0.226838	0.234042	0.247405	0.25215	1.50559	0.036445	0.020299	0.051223	0.149278	0.228085	0.279015	0.247576	0.110841	0.192233	0.25393	0.132547	0.06975	0.189434	0.125523	0.028439	0.119763	0.15618	0.005129	0.125446	2.68545	0.586613	1.48783	0.909109	3.16534	0.68573	0.183333	0.174064	0.260659	0.191819	0.115501	0.257224	0.162649	0.686544	0.147407	0.148616	0.248131	0.171039	0.18826	0.193904	0.184655	0.14596	0.119309	0.168525
Desulfocapsa	0.0724	0.11131	0.139574	1.19045	0.741762	2.60823	4.22353	2.39821	1.76719	1.47331	0.003527	0.776689	0.188477	0.313339	0.115569	0.383231	0.054139	0.034875	0.164088	0.225429	0.342126	0.302495	0.021403	0.15679	0.034846	0.071157	0.068682	0.07041	0.054527	0.089911	0.088367	0.056487	0.081339	0.097653	0.08919	0.112707	0.071976	0.092542	0.075181	0.204776	0.183791	0.064961	0.13883	0.159879	0.092595	0.068196	0.121221	0.080709	0.0328
Coxiella	0.152582	0.126222	0.170212	0.167847	0.128115	0.556007	0.20652	0.092797	0.20916	0.253123	0.069366	0.158306	0.001597	0.023447	0.141886	0.151112	0.011201	0.017438	2.0611	0.182734	0.096088	0.280888	0.34996	0.033336	0.366381	0.307047	0.28261	0.268941	0.314272	0.293941	0.506639	0.511352	0.570183	0.427421	0.388525	0.570987	0.415334	0.462708	0.343685	0.259755	0.320096	0.375924	0.29432	0.496665	0.333341	0.589636	0.374796	0.36319	0.196801
Paracoccus	0.09669	0.066877	0.051234	0.096051	0.075074	0.043731	0.004049	0.0058	0.012806	0.029207	0.032919	0.140497	0.054307	0.053289	0.289494	0.47826	0.29683	0.374907	0.364194	0.229699	0.166323	0.845135	0.304263	0.129682	0.22401	0.081879	0.118223	13.0188	0.03569	0.085301	0.10015	0.106036	0.15861	0.061597	0.112403	0.190018	0.117993	0.123389	0.026437	0.041433	0.103767	0.070286	0.042204	0.130552	0.101309	0.095475	0.150908	0.064041	0.062207
Caldithrix	0.247622	0.169149	0.198127	0.195983	0.197477	0.087462	0.089087	0.095697	0.093909	0.103846	2.21501	2.28851	3.18814	2.85629	1.63055	0.347401	0.009334	0.013078	0.290822	0.45342	0.019821	0.075932	0.060158	0.003663	0.093586	0.241739	0.136238	0.26317	0.304358	0.282414	0.12018	0.075315	0.087032	0.113428	0.161275	0.036327	0.109733	0.144888	0.383341	0.121909	0.132787	0.08839	0.095515	0.099333	0.098041	0.06295	0.071743	0.072813	0.068994
Alcanivorax	0.163666	0.148363	0.13617	0.223149	0.178708	0.06872	0.06479	0.0087	0.02988	0.035697	0.032919	0.093994	0.185283	0.023447	0.061789	0.872396	2.09088	1.31218	0.096051	1.23815	0.03404	0.075315	0.030079	0.056782	0.038828	0.181304	0.20492	0.122351	0.181425	0.106049	0.201478	0.341892	0.287938	0.196058	0.333545	0.310177	0.32448	0.271081	0.188366	0.235054	0.165324	0.235352	0.204358	0.33584	0.241835	0.247605	0.327792	0.260549	0.230733
Desulfosarcina	0.011084	0.012351	0.012936	0.509363	0.075074	0.437309	0.291557	0.330588	0.175012	0.201201	0.216328	2.20441	1.03982	0.694889	1.57791	0.191616	0.072807	0.026156	0.817769	0.111861	0.131421	0.584618	0.034128	0.024178	0.017921	0.417195	0.184653	0.376287	0.624579	0.540622	0.432411	0.047568	0.044736	0.063099	0.045206	0.021424	0.057816	0.032717	1.02279	0.040636	0.056281	0.056442	0.037762	0.047301	0.045753	0.026229	0.013606	0.02895	0.022621
Methylophaga	0.18607	0.130439	0.164255	0.576307	0.7997	0.049978	0.080988	0.144995	0.038417	0.068149	0.015284	0.094984	0.057502	0.010658	0.130444	0.369211	0.350969	4.61659	0.506937	0.561011	0.428304	0.848839	0.52465	0.413589	0.329543	0.033142	0.03603	0.043862	0.040647	0.057636	0.076585	0.089189	0.086219	0.060094	0.02077	0.035396	0.071976	0.044869	0.018176	0.061353	0.049245	0.057507	0.038872	0.066222	0.058825	0.03777	0.040819	0.052636	0.052028
Smithella	0.049289	0.041572	0.042553	0.283303	0.14362	0.115574	0.238915	0.072497	0.110983	0.074639	3.56706	1.07549	1.051	1.29173	1.2621	0.02181	0.016802	0.008719	0.100053	0.003416	0.094365	0.487079	0.241212	0.018683	0.210071	0.070182	0.092327	0.077335	0.126899	0.175212	0.154348	0.063423	0.05775	0.081879	0.032988	0.040984	0.064896	0.046738	0.12723	0.023107	0.048366	0.031948	0.022213	0.052032	0.064272	0.073442	0.053189	0.042109	0.044111
Spirochaeta	0.031837	0.027112	0.029106	0.434656	0.177076	0.046855	0.089087	0.475583	0.11952	0.246633	1.63187	0.793509	0.640503	0.716204	0.899375	0.151112	0.10081	0.065391	0.732391	0.116984	2.35266	0.048152	0.005784	0.703359	0.012943	0.399649	0.140742	0.259707	0.386644	0.273193	0.180269	0.00991	0.023588	0.006761	0.012218	0.014903	0.016519	0.01963	0.465958	0.009562	0.01407	0.037273	0.005553	0.005676	0.014162	0.008393	0.006185	0.00965	0.004524
Syntrophobacter	0.066976	0.031028	0.03183	0.054332	0.054673	0.056225	0.004049	0.0029	0.025611	0.012981	0.055258	0.072227	0.844953	1.66901	0.241435	0.338054	0.02987	0.026156	0.018677	0.176757	0.006463	0.031484	0.011569	0.001099	0.019912	0.387952	0.360299	0.562122	1.78451	0.410365	0.160239	0.088198	0.061004	0.046573	0.04154	0.03819	0.049557	0.043934	2.91885	0.017529	0.027261	0.021299	0.024434	0.032165	0.062093	0.03777	0.023502	0.017545	0.02149
Candidatus_Magnetoglobus	0.002358	0.00482	0.001191	0.319201	0.09221	0.418567	0.728892	0.237791	0.332949	0.165504	0.268059	0.735134	0.702797	2.05056	2.25301	0.31157	0.031737	0.039234	0.30683	0.172487	0.018528	0.11359	0.002892	0.008426	0.006969	0.156935	0.065304	0.102729	0.137804	0.237459	0.126071	0.015856	0.027655	0.027042	0.009774	0.029807	0.053097	0.024304	0.234631	0.030278	0.027261	0.00426	0.058864	0.006622	0.020698	0.013639	0.023502	0.028073	0.012441
Tenacibaculum	0.195739	0.301547	1.40749	0.042689	0.066914	0.015618	0.06884	0.142095	0.17928	0.266104	0.010581	0.003958	0.115003	0.002132	0.030895	0.233678	0.013068	0.008719	1.04723	0.124669	0.134007	0.023459	0.046276	0.370729	0.044802	0.739838	0.051793	0.458239	0.388627	0.799982	0.140209	0.042613	0.021961	0.036808	0.002444	0.043779	0.054277	0.092542	0.014871	0.001594	0.088818	0.036208	0.039983	0.003784	0.007625	0.018885	0.017317	0.099132	0.731785
Ignavibacterium	0.046694	0.02184	0.025362	0.353158	0.150148	0.199913	0.186273	0.063798	0.183549	0.152523	0.699539	0.322549	0.420081	0.90165	0.799826	0.654297	0.059739	0.052313	1.54482	0.210913	0.060325	0.183967	0.037599	0.048356	0.136397	0.389902	0.105838	0.118888	0.191339	0.20403	0.117823	0.032703	0.029282	0.06385	0.057424	0.03167	0.027138	0.044869	0.166886	0.056572	0.044849	0.042598	0.039983	0.06433	0.046842	0.023082	0.042056	0.033336	0.040718
Ilumatobacter	0.223331	0.284075	0.197616	0.080528	0.221141	0.262385	0.392792	0.437884	1.12691	0.626318	0.014108	0.310676	0.006389	0.313339	0.110992	0.017136	0.031737	0.14386	0.420224	0.031594	0.138746	1.07046	0.269556	0.027109	0.169252	0.026318	0.022519	0.023085	0.032716	0.013833	0.017673	0.072342	0.082965	0.040564	0.053758	0.046573	0.064896	0.071042	0.012392	0.025497	0.032537	0.00639	0.01777	0.053924	0.074076	0.033574	0.045767	0.028073	0.028276
Anaerolinea	0.009433	0.007079	0.012255	0.007762	0.018768	0.3436	0.242964	0.118896	0.072566	0.217427	0.815933	0.294845	0.372163	1.33862	0.192233	0.76802	0.442445	0.087188	0.166756	1.00333	0.002154	0.023459	0.000578	0.001099	0.00896	0.106248	0.050667	0.056558	0.063449	0.140631	0.057733	0.023784	0.022775	0.03831	0.03421	0.024218	0.040118	0.036456	0.092531	0.027091	0.010553	0.019169	0.014438	0.018921	0.013072	0.024131	0.007422	0.015791	0.015835
Lishizhenia	0.000236	0.003314	0.002723	0.071796	0.025297	0.037484	0.028346	0.057998	0.05976	0.042187	1.1369	0.560008	0.148546	0.100183	0.195666	0.093471	0.005601	0.034875	0.517609	0.184442	0.246469	0.026546	0.026609	0.306254	0.019912	0.026318	0.015763	0.010388	0.008923	0.013833	0.036525	0.048559	0.063444	0.042817	0.062311	0.047505	0.018879	0.014956	0.005783	0.010358	0.012311	0.036208	0.027766	0.0596	0.037038	0.052459	0.027213	0.015791	0.013573
Beggiatoa	0.104001	0.131795	0.072	0.159115	0.149332	0.009371	0.024296	0.014499	0.004269	0.012981	0.091704	1.93628	0.276327	0.223814	0.576699	0.127744	0.039204	0.013078	0.234792	0.08112	0.01939	0.015433	0.038177	0.006228	0.018916	0.029243	0.013511	0.01616	0.030733	0.020749	0.022386	0.021802	0.013828	0.026291	0.018327	0.025149	0.023599	0.015891	0.023133	0.008765	0.021105	0.019169	0.003332	0.022705	0.015251	0.02518	0.024739	0.0193	0.007917
[truncated: 33 more columns]
