# Supplementary material for: Bacterial Diversity and the Geochemical Landscape in the Southwestern Gulf of Mexico
Source: Front Microbiol. 2018 Oct 18;9:2528. doi: 10.3389/fmicb.2018.02528 (PMC6200919; doi:10.3389/fmicb.2018.02528)
Supplement: Supplementary file 3 [file Table_3.XLSX]

## Sheet: Baseline
Supplemtal table 3. Genera baseline from the swGoM
TAXONOMY	S01	S02	S03	S04	S05	S06	S07	S08	S09	S10	S11	S12	S13	S14	S15	S16	S17	S18	S19	S20	S21	S22	S23	S24	S26	S27	S28	S29	S30	S31	S32	S34	S35	S36	S37	S38	S40	S41	S42	S43	S44	S45	S46	S47	S48	S49	S50	S52	S54
Thioprofundum	6.28762	9.66707	5.98922	6.69268	5.67584	7.65602	10.8092	9.8933	9.7909	9.78683	10.4302	9.6089	9.13819	5.9995	7.42432	8.23703	7.84393	6.89385	9.19548	8.99207	9.17693	9.64469	8.8647	7.27292	9.91159	8.63894	10.5946	10.6736	7.72809	6.62793	7.3706	6.72158	7.10601	7.4905	5.77456	5.40092	6.41677	6.51973	9.41005	6.31051	5.0287	4.77137	5.5969	6.67156	5.41027	4.21753	5.89725	6.21785	5.82059
Rhodovibrio	1.39938	2.13154	1.26633	1.54669	1.8421	2.42789	2.29205	2.52923	2.78573	2.96085	2.40511	3.25961	2.99227	1.60042	4.30139	3.6407	4.6681	5.64693	3.05417	2.68857	3.42191	3.31512	3.02577	3.8365	2.22707	2.1999	2.58861	2.36602	4.17906	5.14062	4.18131	4.91003	5.28221	3.67297	5.12951	5.25713	4.50045	5.69469	2.92809	4.20281	4.66339	5.26283	7.87612	4.29066	4.10514	2.83301	5.86094	7.30753	5.86363
Desulfovibrio	4.82869	5.12469	3.77657	4.47286	5.40316	3.7617	3.90612	4.48394	4.87989	4.59533	4.27394	3.95045	3.99747	4.58499	3.54112	3.7689	4.15756	3.47818	4.69424	4.75919	3.95658	4.18389	3.32232	3.25457	5.07684	4.42857	4.53219	3.91515	3.52366	3.33203	3.37323	4.3007	4.4187	3.477	3.24193	2.92024	3.2787	3.59584	3.9056	3.30784	2.8332	3.12391	3.41247	2.84745	2.93656	2.41203	3.24791	3.30962	3.07623
Desulfonatronum	3.22941	3.5352	3.02698	3.55535	3.35248	2.93158	3.3484	4.12465	4.34546	4.59157	4.04575	3.41477	3.93817	3.24777	3.38972	3.70798	3.99795	3.76007	4.60889	4.58711	3.49104	3.81796	3.03307	2.648	5.49962	3.60495	4.21108	3.7256	3.26573	3.16894	2.84702	3.80806	3.8522	3.67939	2.71621	2.56251	2.75442	3.37614	3.65706	2.89751	2.65738	2.71384	3.19883	2.31556	2.5148	2.07038	2.73312	2.76043	2.55408
Pelobacter	2.5159	2.06408	2.29234	2.50815	2.74431	2.51205	2.04325	2.4773	2.87364	2.95709	2.48888	2.41977	2.583	2.59804	3.53703	3.16697	3.7957	3.95217	3.00082	2.91429	2.85051	3.20381	2.31312	2.88852	3.00395	3.42872	2.60933	2.16292	3.47292	3.93652	2.99345	3.66026	4.4858	2.54431	3.67919	3.12949	3.15529	3.95695	2.47429	3.14325	3.41168	3.35985	4.48346	2.73052	2.74078	1.86564	3.19485	3.66608	3.29709
JTB255 marine benthic group	2.8147	3.71037	1.56516	2.04832	1.84085	3.38043	4.50323	3.80892	3.18947	3.32657	3.89844	4.0896	3.63486	1.88756	2.90442	3.11605	3.76727	2.56658	3.32768	3.13778	3.91121	3.58893	4.56785	3.59716	3.49417	2.0968	3.04155	3.87792	2.82597	2.67285	3.20393	2.19962	2.3474	3.61086	2.35572	2.71566	2.87401	2.06028	3.92446	2.31	2.06887	2.19868	2.81826	3.23032	2.53172	1.73385	3.26094	3.5661	3.38317
Spongiispira	0.250952	0.429621	0.092142	0.065383	0.922308	0.569993	0.891524	1.5502	1.25167	0.249242	0.69419	1.69815	1.0645	0.012884	8.84993	4.46267	4.59157	7.62245	1.03584	2.88077	1.55649	1.97167	0.964486	1.84903	1.0226	2.25145	0.242005	1.3043	1.85767	1.43945	1.54843	5.37934	0.943801	1.52808	5.32645	6.05207	3.18399	5.45629	0.373917	5.11721	6.22392	3.60506	2.82392	0.364528	1.3148	3.6801	3.06266	2.63002	1.52112
Colwellia	0.706068	1.03677	2.3658	5.87485	0.300315	1.0214	1.79549	0.558608	1.18866	0.656296	1.05236	0.359579	1.8393	2.57871	1.30613	1.26479	0.297359	0.604704	0.155182	0.430216	1.74336	0.232865	3.79863	9.40822	0.508287	2.77175	0.379487	2.02076	2.61173	0.525391	3.18197	0.422637	0.22	0.533276	1.94933	4.50661	2.14594	1.02722	2.84487	2.42202	0.583948	2.13171	0.756911	4.91655	4.67311	12.9904	1.67189	1.45484	3.87473
Geoalkalibacter	1.92254	2.07828	1.8005	1.94006	2.47917	1.80179	1.76024	2.04097	2.14239	2.2557	2.01614	2.06019	2.09595	2.03021	2.36675	2.39046	2.18099	2.59272	2.64585	2.50866	2.51026	2.7304	2.10508	1.93702	2.58841	1.89659	2.01043	2.10425	2.2044	2.40137	1.99777	2.7761	2.7236	2.81416	2.06198	1.64249	1.98808	2.3349	2.23573	1.86423	1.95864	1.77523	2.14199	1.75386	1.86103	1.43314	2.03495	2.05764	2.09763
Dehalogenimonas	2.0225	1.79186	1.10072	0.97539	1.3709	1.39374	1.39949	1.32408	1.13343	1.35893	1.6002	1.90873	1.76348	0.952521	2.0173	2.3259	2.1799	1.80615	1.80981	1.31188	1.66883	2.06507	2.14249	1.85489	1.06957	1.26119	1.12904	1.45549	2.30306	2.38769	2.23754	1.80204	2.4629	2.92017	2.46754	2.32403	2.41956	2.20519	1.71536	1.97282	2.04245	2.45832	3.04038	2.68009	2.33595	1.77991	3.02263	3.19514	3.03885
Phycisphaera	0.910232	1.13856	0.983676	1.12116	1.22011	1.13616	1.18386	1.57532	1.36992	1.55056	1.35853	1.75233	1.88694	1.24242	1.71696	2.03857	2.14383	2.34948	1.75161	1.98123	1.76496	2.04204	1.96638	2.12005	1.17918	1.28637	1.45297	1.50175	2.15084	2.62402	2.58987	2.74585	2.7104	1.78937	2.35989	2.17907	2.48175	2.4506	1.78082	2.06426	2.27293	2.17293	2.78855	2.18488	2.36012	1.56878	2.49853	2.39962	2.37173
Desulfovirgula	1.00274	1.52202	0.837992	0.914294	0.860737	1.62582	1.3715	1.75455	2.00937	1.87245	1.81298	1.93459	1.51849	0.611086	1.99766	1.91673	1.79071	1.81979	2.05713	1.86054	1.59322	2.03948	1.38058	1.66014	2.88712	1.87501	1.60835	1.41149	1.96056	2.05273	1.49261	1.67413	2.1208	2.19414	1.73821	1.58871	1.55659	1.76228	1.59885	1.74879	1.77553	1.70311	1.9326	1.50741	1.38852	1.14779	1.74916	1.73451	1.71707
Geobacter	3.57606	2.18361	2.11055	2.37202	3.16148	3.38936	1.56535	1.74031	1.71531	1.62195	1.64064	1.58363	1.47669	1.86087	1.33968	1.62395	1.42776	1.66521	1.55085	1.67728	1.56189	1.6211	1.45631	1.09581	1.77057	2.04524	1.67991	1.45887	1.47289	1.33691	1.21074	1.60758	1.7358	1.35675	1.16743	1.18423	1.30402	1.3965	1.44463	1.27902	1.11688	1.2271	1.59447	1.0741	1.00423	0.775432	1.18597	1.35486	1.16548
Pseudomonas	0.47851	0.478146	0.474406	0.577731	0.32042	0.617174	0.608517	0.438009	0.581106	0.544826	0.499702	0.508583	0.476353	0.483163	0.854386	1.04838	0.734651	1.19008	0.547015	0.652587	0.66105	0.518188	0.499124	0.497454	0.550443	1.51295	1.25993	2.0343	0.858363	5.03125	4.41742	0.680196	0.710601	3.67511	3.2461	1.25788	2.6597	3.25578	0.858788	1.44704	7.79812	8.38777	3.33748	2.76606	2.09789	2.7959	3.96749	2.05619	0.466644
Pelagibius	1.83748	1.85933	1.43816	1.86718	1.27414	1.24837	1.8919	2.13979	1.6663	2.16302	2.35697	1.38906	1.92291	3.1493	1.90027	2.00493	1.58628	1.42537	2.01736	1.59906	1.83301	2.02029	1.63516	1.21782	2.2355	1.03581	1.41813	1.77028	1.5194	1.26758	1.29402	1.58683	1.7446	2.47256	1.28342	1.02407	1.22557	1.36027	1.81522	1.44018	1.09137	0.832492	1.10636	1.00761	0.891843	0.74984	1.16549	1.08244	1.14735
Nitrospira	0.722018	1.06991	1.00733	1.27765	1.04796	0.640126	1.01385	1.44635	1.47805	1.46665	1.00807	1.1477	1.20644	1.03075	1.87408	1.21478	1.13587	1.80502	1.14253	1.38228	0.898682	1.22446	1.23549	1.31286	1.35985	1.43263	1.63754	1.2603	1.75478	2.1543	1.4862	1.73031	1.9239	0.821331	1.74572	1.52091	1.65227	2.05794	1.337	1.51105	1.88212	1.5331	2.30893	1.46958	1.6278	1.08253	1.74637	2.36194	1.71933
Azospirillum	0.857064	1.28295	0.796902	0.815683	0.834349	1.05838	1.6006	1.64735	1.57995	1.78227	1.86786	1.57131	1.48155	1.05375	1.68258	1.83944	1.82351	1.44242	1.83017	1.19343	1.52409	1.84884	1.54756	1.36917	1.61158	1.08616	1.11115	1.39343	1.31644	1.39062	1.50725	1.49781	2.0999	2.72207	1.47452	1.37595	1.33368	1.51453	1.68207	1.44018	1.25444	0.980857	1.41479	1.1979	1.25438	1.03135	1.45313	1.47078	1.43278
Oceaniserpentilla	0.076562	0.050892	0.012452	0.077174	0.21864	0.031879	0.145132	0.133161	0.075458	0.051351	0.101096	0.225353	0.409274	0.037733	0.675161	2.09313	0.529124	1.0355	0.076621	0.210079	0.436379	0.213672	0.766479	0.910435	0.110811	0.274538	0.048966	0.306894	0.785071	1.55176	1.07072	0.430416	1.5103	1.25823	4.69391	3.04415	1.86945	0.396162	0.156446	2.32486	2.30846	1.31777	0.645143	0.384016	10.452	3.55982	5.96055	5.75415	6.26345
NC10	0.388124	0.911318	0.204206	0.261533	0.521468	0.167045	0.312034	0.522596	1.67019	1.49044	0.770253	0.442086	0.730083	0.189584	2.25381	1.19568	1.32937	3.99991	1.46356	2.1142	0.740981	1.63517	0.296554	1.00547	1.90306	1.254	1.23357	0.656663	1.42215	2.01367	1.11739	2.43125	2.5014	0.420838	1.49788	1.27424	1.05049	2.20285	1.00192	1.47333	1.72543	1.50632	2.18443	0.865468	1.06465	0.918746	1.50526	1.6751	1.33537
Chondromyces	1.4972	1.55516	0.874102	1.06757	1.36461	1.20757	1.21185	1.67666	1.39948	2.12294	1.64449	1.38906	1.47183	0.714161	1.11054	1.45391	1.50429	1.27079	1.80011	1.74321	1.65046	1.70682	1.32583	0.894009	2.09337	1.10175	1.25429	1.38666	0.966892	0.90625	1.00666	1.49522	1.3475	1.94464	0.838646	0.65115	0.853401	1.02371	1.43242	0.993268	0.75977	0.72637	0.761156	0.761154	0.789124	0.602687	0.747512	0.717277	0.891381
Iamia	0.679484	0.840306	0.277671	0.220803	0.495081	0.561067	1.01903	1.09125	0.619224	1.2412	1.39512	1.18464	1.39406	0.228237	1.54919	1.61213	1.89566	1.11734	1.70506	1.13085	1.3491	1.08756	1.34773	0.993735	0.798564	0.384832	0.661042	1.27384	1.09233	1.34082	1.20891	1.61449	1.1968	2.04958	1.40525	1.25203	1.07441	1.20251	1.58665	1.07442	1.09228	1.2168	1.24926	0.834518	0.872508	0.784389	1.01561	1.08244	0.869861
Thiobacillus	0.98573	0.826104	0.534173	0.58309	0.815501	0.700059	0.599187	0.678369	0.992625	0.965657	0.685525	0.71177	0.950761	0.640536	1.78324	1.37026	0.99156	2.26991	1.12992	1.10068	0.918125	1.29739	0.735455	0.969097	0.675708	0.738494	0.846548	0.876678	1.24596	1.47852	1.21623	1.46756	1.8953	0.762435	1.28843	1.12695	1.08302	1.698	1.13839	1.21044	1.21618	0.939644	1.55061	0.879224	0.883384	0.715291	1.09008	1.294	1.17227
Streptomyces	1.57696	1.94454	0.632541	0.742797	0.746391	1.12213	1.63584	1.87598	1.27034	1.5205	2.21737	1.73509	1.70612	0.625811	0.737358	0.957456	0.84944	0.58197	1.62262	1.48508	1.26053	1.30379	1.40156	0.524439	1.34058	1.00224	1.18931	1.759	0.948569	0.554688	0.660737	0.69316	0.720501	1.76581	0.630028	0.548275	0.693627	0.718701	1.74975	0.568071	0.574838	0.436852	0.524886	0.550232	0.590937	0.40563	0.561332	0.382548	0.489297
Thioalkalivibrio	1.21967	1.48651	1.23395	1.52954	1.32692	1.30448	1.33832	1.52005	1.17077	1.15603	1.3412	1.12061	1.17727	1.76423	0.632606	0.881077	0.774007	0.747923	1.23078	1.31411	1.33398	1.31274	0.962662	0.71685	1.38153	1.17368	1.09232	1.19824	0.947159	0.740234	0.686361	0.805518	0.733701	0.791348	0.618345	0.487486	0.638137	0.723376	1.03188	0.756667	0.575749	0.544005	0.605529	0.581182	0.514804	0.362124	0.556678	0.570923	0.625212
Haliangium	0.914485	0.943273	0.742115	0.613102	1.23142	1.18079	1.07294	1.20264	1.18166	1.35893	0.906973	1.06766	1.00229	0.519975	0.749634	0.793788	0.880051	0.916149	1.12798	1.11074	0.815511	0.940415	0.724505	0.42002	1.30203	1.08496	1.16294	0.802211	0.611707	0.642578	0.519804	0.793418	0.815101	0.746373	0.49985	0.495669	0.494628	0.800505	0.837707	0.540639	0.606723	0.524429	0.681928	0.342748	0.328701	0.278951	0.466381	0.495573	0.359044
Nitrospina	0.294549	0.924337	0.400941	0.265821	0.410892	1.30576	0.723586	0.551908	1.18477	0.834147	0.472743	0.928503	0.735916	0.132525	0.608873	0.561925	1.12493	1.09006	0.449057	1.15544	0.707496	0.641017	0.698956	0.639416	1.22736	1.34631	1.50476	0.603633	0.864001	0.864258	0.758657	0.726867	0.836001	0.682122	0.727661	0.930548	0.991169	0.692992	0.481543	0.645795	0.634053	0.725339	0.619677	0.986978	0.804834	0.536148	0.73448	0.66656	0.718088
SM1A02	0.31369	0.453292	0.351135	0.341922	0.417175	0.487108	0.62303	0.721081	0.567881	0.726435	0.750997	0.639115	0.776746	0.353399	0.753726	0.836523	0.666871	0.745649	0.75748	0.828025	0.824152	0.73314	0.892401	0.878757	0.587782	0.40761	0.538627	0.799955	0.94434	0.959961	0.912402	1.00949	0.781001	0.737806	0.687606	0.818321	0.811305	0.815697	0.758929	0.758953	0.566639	0.621278	0.790866	0.949149	0.917221	0.556622	0.894594	0.928837	0.829086
Desulfobulbus	2.14479	1.15512	1.3896	2.04296	1.83959	1.57354	0.63858	0.670832	0.756138	0.948123	0.668194	0.589858	0.542459	2.57227	0.426375	0.478273	0.470089	0.492174	0.67601	0.717399	0.51307	0.603913	0.568472	0.368398	0.769657	1.06099	0.734491	0.503216	0.507407	0.442383	0.452083	0.456345	0.574201	0.399422	0.423913	0.377597	0.496541	0.509518	0.564759	0.459486	0.388995	0.409034	0.527716	0.495208	0.455589	0.326296	0.398425	0.433264	0.411145
Escherichia-Shigella	0.080815	0.102967	0.061013	0.070743	0.008796	0.020402	0.032136	0.025125	0.021782	0.060119	0.033699	0.055415	0.079716	0.056139	0.040919	0.232772	0.372792	0.046603	0.012609	0.05699	0.046446	0.047341	0.182495	0.070394	0.079495	0.389628	0.457644	1.04367	0.119804	2.83203	2.26865	0.044943	0.0297	2.33656	1.16492	0.125086	1.017	1.74942	0.295139	0.440055	5.39583	4.55501	1.90855	1.18988	1.02961	1.61484	2.36076	0.904204	0.116661
Phaselicystis	0.622062	0.745624	0.549115	0.712785	0.585552	0.587845	0.740172	0.930455	0.90472	1.17858	1.00614	0.687141	0.761192	0.647898	0.749634	0.677402	0.792592	0.73201	1.19296	0.979998	0.888961	0.873882	0.4608	0.4165	1.42609	0.636591	0.793815	0.674715	0.49754	0.513672	0.496925	0.736374	0.753501	0.913423	0.473981	0.33785	0.484104	0.493158	0.751162	0.556641	0.416325	0.361639	0.400385	0.343895	0.341994	0.323736	0.399356	0.369506	0.420206
Desulfotomaculum	0.415772	0.308901	0.260238	0.262605	0.340525	0.377445	0.667607	0.452246	0.353953	0.351945	0.473705	0.916188	0.815632	0.251245	0.652247	0.747415	0.770728	0.438751	0.488822	0.394457	0.940808	0.582162	1.09406	0.687519	0.391453	0.396821	0.354062	0.537064	0.768157	0.650391	0.814481	0.591174	0.631401	1.21968	0.639207	0.714277	0.78643	0.613526	0.565868	0.608076	0.48465	0.66043	0.59987	0.834518	0.777039	0.620601	0.799643	0.644825	0.764526
Bellilinea	1.58759	0.689998	0.991147	1.09544	1.52168	0.946163	0.412589	0.396972	0.345396	0.651286	0.46504	0.706844	0.528848	1.98879	0.630969	0.570109	0.699668	0.537641	0.59454	0.524081	0.607043	0.31859	0.588547	0.34376	0.154172	0.472348	0.438811	0.450186	0.507407	0.581055	0.441101	0.64476	0.554401	0.477593	0.708468	0.596205	0.617089	0.419535	0.595826	0.477774	0.644985	0.498671	0.544693	0.409235	0.506344	0.381318	0.563194	0.456449	0.518745
Thiohalomonas	0.798579	0.916052	0.62507	0.763162	0.616966	0.775293	1.04806	0.820743	1.20655	0.756494	0.89253	0.843534	0.824381	0.896382	0.523762	0.525555	0.771821	0.453528	0.612967	0.617946	0.597321	0.529703	0.774692	0.37661	0.886491	1.30915	1.35881	0.787544	0.613116	0.383789	0.417307	0.456345	0.4279	0.383359	0.411396	0.400977	0.533854	0.44875	0.760039	0.541782	0.349822	0.267881	0.359356	0.447063	0.355287	0.24952	0.35188	0.292707	0.416808
Desulfuromonas	0.883648	0.673429	0.763283	0.875707	0.942412	0.675831	0.466495	0.472346	0.46753	0.46091	0.336023	0.401448	0.457882	0.852207	0.61051	0.602842	0.652659	0.62971	0.540226	0.554252	0.605962	0.554013	0.512811	0.515053	0.652823	0.526297	0.43787	0.414081	0.570833	0.695312	0.593016	0.712174	0.809601	0.572897	0.569946	0.513204	0.527157	0.599502	0.449366	0.574929	0.569372	0.423458	0.674854	0.573158	0.529305	0.40563	0.592052	0.691194	0.655793
Parvibaculum	0.179707	0.310085	0.285142	0.245455	0.25508	0.552141	0.649983	0.499983	0.553879	0.433356	0.542065	0.722853	0.676615	0.163815	0.666978	0.71741	0.613302	0.443298	0.523738	0.343055	0.636207	0.676843	0.746405	0.549077	0.309549	0.510712	0.645975	0.570913	0.627211	0.602539	0.656161	0.445973	0.783201	0.766718	0.674255	0.716615	0.814175	0.757266	0.616907	0.721234	0.528378	0.535762	0.725786	0.768032	0.592145	0.372361	0.603223	0.730318	0.793974
NB-gamma proteobacterium PS12-4	0.038281	0.222504	0.381019	0.097539	0.124398	0.425901	0.175195	0.028475	0.15714	0.073896	0.095319	0.147772	0.051524	0.230078	0.58514	0.381891	0.17601	0.143219	0.121236	0.035758	0.380212	0.396638	0.249106	0.729756	0.115629	0.815221	0.207164	0.047388	1.17831	0.439453	0.254411	0.111493	0.3564	0.146705	0.599987	1.37946	0.691714	0.393825	0.284044	2.37401	0.636786	0.687218	0.332475	1.03627	1.4006	0.815099	0.460795	1.12881	1.12017
Flexithrix	0.185024	0.510101	0.344909	0.378366	0.317907	0.624825	0.61992	0.552745	0.742135	0.563613	0.426528	0.767185	0.681476	0.199707	0.844566	0.659217	0.748863	0.555827	0.576112	0.54643	0.509829	0.458052	0.623221	0.767299	0.552852	0.762471	0.856906	0.603633	0.539824	0.657227	0.663482	0.520302	0.633601	0.437972	0.544077	0.61491	0.711805	0.676631	0.65796	0.670941	0.580304	0.616126	0.420192	0.646522	0.387915	0.331414	0.575296	0.604251	0.455318
Nitrosospira	0.464686	0.62017	0.170587	0.166138	0.189739	0.624825	1.04702	1.1549	0.591219	0.667568	1.46829	1.15016	0.955621	0.139887	0.446834	0.720137	0.516005	0.362595	0.974734	0.752039	1.08447	0.858528	1.08585	0.448178	0.639574	0.175033	0.458586	0.909399	0.624392	0.387695	0.484113	0.436466	0.3916	0.712106	0.393872	0.476964	0.498455	0.365778	0.933128	0.454914	0.280587	0.272002	0.219292	0.505525	0.385498	0.380038	0.326746	0.370955	0.235587
Granulosicoccus	0.109526	0.21777	0.148174	0.183288	0.180943	0.33154	0.779565	0.57452	0.377291	0.527291	0.57095	0.72039	0.660088	0.105836	0.652247	0.746506	0.417614	0.645623	0.568353	0.515141	0.73342	0.588559	0.63782	0.544384	0.529967	0.36565	0.55746	0.690511	0.70755	0.620117	0.708324	0.474495	0.602801	0.549339	0.575787	0.734151	0.598911	0.530554	0.606921	0.587502	0.541131	0.46364	0.442828	0.732496	0.482175	0.351887	0.498962	0.589761	0.60709
Haliea	0.112716	0.282864	0.343664	0.314054	0.237488	0.395297	0.68834	0.428796	0.577216	0.437113	0.411122	0.491343	0.612453	0.312906	0.447652	0.447358	0.31485	0.55128	0.310363	0.457034	0.319723	0.373607	0.657895	1.57684	0.393862	0.456763	0.809823	0.660047	0.538415	0.443359	0.777875	0.299044	0.3806	0.437972	0.448947	0.685052	0.696497	0.294492	0.717876	0.50292	0.482828	0.469822	0.29852	1.00646	0.966767	1.12476	0.892732	0.507166	0.914033
Desulfacinum	0.933625	0.703017	0.747096	0.961456	0.981365	0.530463	0.541135	0.724431	0.758472	0.93184	0.660492	0.438391	0.545375	1.02154	0.482843	0.39553	0.503979	0.5581	0.858348	0.83473	0.556276	0.679402	0.438901	0.266326	1.19484	0.685744	0.78534	0.609275	0.463713	0.436523	0.292847	0.544502	0.4444	0.385501	0.267032	0.24082	0.31285	0.366947	0.592497	0.385191	0.261456	0.26273	0.380578	0.238434	0.236858	0.171465	0.29975	0.341974	0.25824
Oleispira	0.066991	0.001184	0.488103	0.152204	0.089215	0.048456	0.038356	0.00335	0.003112	0.256757	0.000963	0.066498	0.264424	0.007362	0.013912	0.191855	0.262375	0.093206	0.351098	0.025701	0.005401	0.016633	1.09953	3.53145	0.128878	0.243367	0.356887	0.08575	0.377736	0.105469	0.064975	2.45804	1.4839	0.027842	0.045062	0.950421	1.91537	0.118031	0.014424	0.323469	0.010021	0.737703	0.424436	4.74575	0.059215	1.71977	0.264375	0.015939	0.706762
Blastococcus	0.597605	0.654492	0.317516	0.327988	0.316651	0.359593	0.738099	0.716056	0.348508	0.871722	0.70767	0.871857	0.793273	0.316587	0.324077	0.429173	1.21458	0.384191	0.772998	0.622416	0.766904	0.316031	0.65972	0.45991	0.450472	0.328486	0.412445	0.524653	0.363641	0.413086	0.409071	0.557467	0.3993	1.08476	0.37301	0.485147	0.453489	0.290986	0.685699	0.40005	0.373508	0.500732	0.308424	0.421844	0.460423	0.385157	0.433799	0.417325	0.487031
Thermoleophilum	1.82153	0.884097	0.809354	0.913222	1.5732	0.572543	0.373196	0.489933	0.469863	0.616217	0.558433	0.363274	0.343168	1.16051	0.526217	0.371889	0.38919	0.469441	0.749721	0.548665	0.381292	0.582162	0.307504	0.305043	0.49022	0.483138	0.393612	0.409568	0.346728	0.464844	0.352332	0.588581	0.570901	0.35873	0.280383	0.279398	0.288932	0.437064	0.428285	0.348615	0.342534	0.318366	0.413118	0.324407	0.331118	0.304543	0.406803	0.43906	0.27976
Thiohalobacter	0.416835	0.553892	0.55036	0.345138	0.415918	0.416975	0.636507	0.812368	0.648007	0.552341	0.556508	0.689604	0.597871	0.329471	0.14649	0.377345	0.255816	0.142083	0.446147	0.748687	0.627565	0.431183	0.702606	0.465777	0.125265	0.487934	0.630909	0.614916	0.742787	0.402344	0.782451	0.601545	0.3905	0.106013	0.610835	0.489824	0.702238	0.419535	0.65907	0.602361	0.44821	0.484247	0.461221	0.688936	0.485801	0.367242	0.580881	0.49992	0.455318
Desulfovermiculus	0.556134	0.472228	0.480632	0.76745	0.670998	0.360868	0.31929	0.55107	0.578772	0.852935	0.683599	0.432234	0.526904	0.995776	0.4542	0.422808	0.498513	0.508087	0.735173	0.676053	0.479585	0.673004	0.487262	0.491588	0.686548	0.451968	0.579118	0.541577	0.424248	0.430664	0.420053	0.588581	0.503801	0.587889	0.358824	0.375259	0.347292	0.446413	0.643536	0.427482	0.41177	0.385337	0.384822	0.381723	0.408459	0.259757	0.37236	0.404283	0.407747
Kangiella	0.139299	0.236706	0.447012	0.078246	0.064084	0.464155	0.501742	0.174199	0.176588	0.225445	0.225299	0.295545	0.342196	0.014725	0.428011	0.428264	0.260189	0.153449	0.150332	0.132976	0.574638	0.291721	0.392364	0.570195	0.233667	0.169038	0.200573	0.382489	0.501769	0.246094	0.483198	0.206565	0.1936	0.442255	0.367168	0.988999	0.52046	0.621706	0.400546	1.84252	0.646807	0.371943	0.155627	0.935394	1.19154	1.06974	0.500824	0.340525	1.27987
Desulfobacca	0.567831	0.581113	0.591451	0.653833	0.829323	0.341741	0.471679	0.380222	0.599776	0.673831	0.390903	0.46302	0.443299	0.649739	0.385456	0.439175	0.550988	0.525137	0.454876	0.509554	0.544394	0.406873	0.430688	0.384823	0.63837	0.457962	0.518852	0.46711	0.452438	0.412109	0.439271	0.623153	0.573101	0.312684	0.3655	0.282905	0.402782	0.456931	0.409422	0.432054	0.319759	0.409034	0.376333	0.300335	0.348036	0.333973	0.323022	0.356465	0.259373
Rhodopirellula	0.862381	0.895932	0.511761	0.517707	0.578013	1.0163	0.65413	0.826605	0.45975	0.500989	0.770253	0.493806	0.501628	0.553107	0.343719	0.368252	0.339995	0.392148	0.514039	0.481618	0.568157	0.528424	0.507336	0.33672	0.643188	0.389628	0.422803	0.493061	0.326995	0.390625	0.36972	0.41313	0.3311	0.676768	0.289562	0.320314	0.364513	0.405511	0.5115	0.338328	0.362576	0.269942	0.299935	0.28314	0.339577	0.1881	0.277408	0.255032	0.245781
Planctomyces	0.736905	0.747991	0.363587	0.511276	0.477489	0.757441	0.779565	0.62142	0.442636	0.422084	0.598872	0.46302	0.507461	0.549425	0.332261	0.352795	0.513818	0.411471	0.471364	0.515141	0.479585	0.410712	0.521936	0.329681	0.752794	0.479542	0.569701	0.484035	0.365051	0.362305	0.30749	0.392387	0.4136	0.748514	0.319603	0.312131	0.357816	0.337731	0.520377	0.33147	0.221372	0.289518	0.274469	0.345041	0.281571	0.232885	0.350018	0.278217	0.255975
Syntrophorhabdus	0.383871	0.494716	0.318761	0.334419	0.354347	0.479457	0.719439	0.692607	0.324392	0.536059	0.747145	0.662513	0.666894	0.392052	0.48939	0.525555	0.901915	0.450118	0.700257	0.375461	0.573558	0.592397	0.573947	0.21353	0.878059	0.212197	0.270255	0.515627	0.44539	0.368164	0.254411	0.34053	0.502701	0.641431	0.322941	0.350709	0.254489	0.324876	0.482652	0.310896	0.253257	0.260669	0.278713	0.244165	0.23565	0.161228	0.242965	0.305748	0.268434
Anaeromyxobacter	0.599732	0.53969	0.501799	0.521995	0.732569	0.474357	0.348316	0.368497	0.563992	0.551088	0.352391	0.364505	0.408302	0.56323	0.336353	0.399167	0.361859	0.425111	0.479123	0.454799	0.379132	0.48748	0.277393	0.326161	0.554057	0.556268	0.490602	0.333973	0.379146	0.438477	0.342265	0.396709	0.4345	0.354447	0.340465	0.305117	0.354946	0.475628	0.46379	0.340614	0.317027	0.308063	0.377748	0.276262	0.288822	0.239283	0.285786	0.324586	0.325065
Eionea	0.057421	0.068645	0.008716	0.012862	0.022618	0.102012	0.167938	0.242873	0.114354	0.373237	0.176195	0.089895	0.173042	0.006442	0.410007	0.161849	0.075433	0.05797	0.194947	0.156442	0.052927	0.523306	0.417914	0.229955	0.079495	0.123482	0.37572	0.512242	1.12334	1.23438	0.830954	0.427823	0.740301	0.277346	0.500684	0.547106	0.372167	0.370453	0.522596	1.16015	1.26993	0.368852	0.03254	0.207483	0.037462	0.598848	0.014894	0.220255	0.40888
Thermodesulfovibrio	0.455116	0.295882	0.232845	0.599168	0.413405	0.187447	0.184525	0.208536	0.203815	0.259262	0.230113	0.323868	0.291644	0.777662	0.354357	0.35825	0.373885	0.348955	0.319092	0.277126	0.29164	0.276367	0.35404	0.369571	0.199942	0.455564	0.237297	0.194065	0.372098	0.489258	0.385277	0.361273	0.4444	0.375863	0.478988	0.473457	0.509936	0.432389	0.272948	0.346329	0.42088	0.548126	0.698905	0.424137	0.500302	0.339091	0.559471	0.543392	0.465511
Fulvivirga	0.085068	0.351508	0.133232	0.105042	0.115603	0.357043	0.437469	0.440521	0.455861	0.606197	0.474668	0.684678	0.408302	0.051537	0.693984	0.417352	0.581599	0.343272	0.454876	0.586658	0.502268	0.307074	0.429776	0.458737	0.545625	0.395622	0.599834	0.442288	0.49895	0.337891	0.454828	0.293858	0.3509	0.416555	0.349645	0.389287	0.442008	0.476797	0.493748	0.433197	0.333424	0.270972	0.237684	0.394333	0.275529	0.21753	0.267168	0.299952	0.308076
Candidatus Brocadia	0.240318	0.396483	0.318761	0.263677	0.330473	0.539389	0.378379	0.386922	0.44108	0.518524	0.314841	0.369431	0.383026	0.211671	0.536037	0.300057	0.498513	0.476261	0.427719	0.516259	0.36941	0.404314	0.342178	0.337893	0.493833	0.465155	0.567818	0.372334	0.418611	0.458984	0.378871	0.502152	0.4191	0.275205	0.394706	0.322652	0.445835	0.434727	0.337302	0.315468	0.408126	0.406973	0.452732	0.372553	0.332326	0.184261	0.371429	0.383997	0.362442
Desulfotalea	0.608239	0.520753	0.463199	0.590593	0.682307	0.470531	0.397039	0.436334	0.495535	0.408306	0.440007	0.485186	0.3665	0.671827	0.327351	0.350067	0.360766	0.338725	0.437418	0.500615	0.468784	0.431183	0.392364	0.278058	0.50106	0.445974	0.423745	0.341871	0.267798	0.369141	0.286441	0.369052	0.4213	0.339455	0.318769	0.273553	0.302326	0.378633	0.372807	0.316611	0.216817	0.254487	0.319742	0.309505	0.319033	0.21753	0.332331	0.253583	0.339789
Desulfonauticus	0.312626	0.293515	0.23409	0.239024	0.368169	0.193823	0.249834	0.369334	0.397517	0.425841	0.349502	0.358348	0.390803	0.202468	0.441924	0.378254	0.326876	0.445571	0.430629	0.492792	0.326204	0.500275	0.325754	0.299176	0.322798	0.364452	0.394553	0.340742	0.421429	0.441406	0.370635	0.460666	0.503801	0.33303	0.440602	0.343695	0.358773	0.452256	0.346178	0.416052	0.388084	0.412125	0.580063	0.307213	0.328701	0.231606	0.352811	0.475287	0.397554
Hippea	0.48489	0.404767	0.438296	0.406234	0.477489	0.368519	0.410516	0.532645	0.371068	0.368227	0.46504	0.370662	0.371361	0.4758	0.304436	0.376436	0.309384	0.243245	0.386014	0.419041	0.405055	0.418389	0.364078	0.301523	0.349297	0.386031	0.362537	0.387002	0.404516	0.301758	0.340435	0.34658	0.4763	0.314826	0.344638	0.396301	0.396085	0.281637	0.350616	0.272034	0.276943	0.317336	0.326816	0.308359	0.369789	0.259757	0.399356	0.395589	0.339789
Thiohalophilus	0.291359	0.363344	0.258993	0.334419	0.240001	0.697508	0.596077	0.495796	0.389738	0.380752	0.407271	0.431003	0.52496	0.387451	0.237329	0.316424	0.235045	0.219376	0.324911	0.355347	0.416937	0.237983	0.625046	0.438792	0.293891	0.291321	0.463294	0.477265	0.434115	0.262695	0.488689	0.258422	0.1936	0.285913	0.318769	0.392794	0.435311	0.206846	0.383903	0.315468	0.214995	0.266851	0.335305	0.627035	0.442296	0.28151	0.336055	0.366608	0.518745
Rhizobiales	0.080815	0.106518	0.12078	0.118976	0.131938	0.351942	0.312034	0.31741	0.251268	0.403297	0.373573	0.491343	0.386915	0.071784	0.430467	0.310059	0.512725	0.543324	0.449057	0.45033	0.36941	0.509231	0.271005	0.350799	0.280642	0.222987	0.220347	0.327203	0.411563	0.561523	0.351417	0.452023	0.4367	0.41013	0.498181	0.424358	0.375037	0.513024	0.274058	0.40005	0.426346	0.400791	0.455562	0.290018	0.285196	0.223928	0.324884	0.43906	0.399819
Desulfomonile	2.92954	0.616619	1.60501	0.982893	3.45049	0.742139	0.191781	0.179223	0.269938	0.196638	0.119389	0.268453	0.169154	0.764778	0.1514	0.153666	0.254723	0.175046	0.193007	0.198905	0.190106	0.150978	0.124097	0.174813	0.165013	0.728903	0.23918	0.162473	0.147994	0.171875	0.163811	0.190144	0.2024	0.095304	0.125171	0.139115	0.212393	0.156595	0.166432	0.156591	0.143937	0.136001	0.326816	0.134119	0.12568	0.102367	0.215038	0.127516	0.165364
Methanococcus	0.293486	0.198833	0.537909	0.27118	0.481259	0.492209	0.213551	0.181736	0.362511	0.139025	0.164642	0.280767	0.258591	0.260448	0.414099	0.293692	0.266748	0.496721	0.213375	0.222371	0.318643	0.289162	0.328491	0.266326	0.112016	0.497524	0.451994	0.311407	0.257932	0.314453	0.301084	0.350901	0.3663	0.209884	0.49985	0.450077	0.42383	0.357598	0.290701	0.341757	0.512891	0.454367	0.49659	0.398918	0.502719	0.246961	0.344433	0.431815	0.331861
Candidatus Kuenenia	0.189277	0.33849	0.281406	0.361216	0.267645	0.365969	0.352463	0.376872	0.388182	0.430851	0.288845	0.315248	0.345113	0.259528	0.361723	0.315515	0.39575	0.450118	0.41996	0.44139	0.352128	0.401755	0.307504	0.375437	0.482993	0.456763	0.403028	0.340742	0.305854	0.351562	0.322132	0.417452	0.4356	0.321251	0.299576	0.273553	0.401825	0.407848	0.326206	0.324612	0.311561	0.29879	0.370674	0.284286	0.363746	0.175304	0.282063	0.350669	0.299015
Thioclava	0.286042	0.461577	0.35487	0.112545	0.095498	0.46288	0.549428	0.585408	0.406852	0.49598	0.591169	0.43716	0.388859	0.105836	0.292979	0.440993	0.394656	0.125033	0.417051	0.386635	0.559516	0.445258	0.491824	0.2499	0.551648	0.170237	0.27308	0.465982	0.307263	0.27832	0.291932	0.338801	0.2552	0.616801	0.274542	0.353047	0.274581	0.295661	0.530363	0.306324	0.226838	0.141153	0.254662	0.411527	0.332326	0.238004	0.307197	0.21301	0.326198
Oceanibaculum	0.212671	0.287598	0.226619	0.405162	0.276441	0.433552	0.299594	0.272185	0.330616	0.313118	0.284031	0.364505	0.309143	0.270571	0.238966	0.342793	0.420894	0.345545	0.243441	0.284948	0.399654	0.303236	0.323016	0.246381	0.27221	0.384832	0.339937	0.26966	0.383374	0.34082	0.296508	0.273115	0.2937	0.476522	0.359658	0.30161	0.294672	0.398499	0.277386	0.417195	0.333424	0.301881	0.408874	0.308359	0.25136	0.236724	0.32116	0.414427	0.390758
Owenweeksia	0.350907	0.389381	0.346154	0.460899	0.28398	0.535564	0.916404	0.313222	0.535209	0.345683	0.417862	0.50612	0.567734	0.32487	0.258607	0.228225	0.18257	0.346682	0.189128	0.259247	0.51523	0.290441	0.425214	0.382476	0.31798	0.612614	0.64315	0.649893	0.280483	0.204102	0.417307	0.135693	0.1683	0.215238	0.272038	0.341357	0.331984	0.160101	0.510391	0.401193	0.392639	0.079334	0.073569	0.324407	0.291239	0.232885	0.109846	0.098535	0.21973
Paracoccus	0.089322	0.124271	14.0442	0.038587	0.092985	0.108388	0.110922	0.163311	0.063789	0.115228	0.196414	0.123144	0.128324	0.02945	0.042556	0.107293	0.072153	0.043193	0.133844	0.103922	0.098293	0.156096	0.066611	0.064528	0.096358	0.050352	0.047083	0.15119	0.081749	0.035156	0.053994	0.067415	0.0605	0.118863	0.052572	0.040916	0.076538	0.061937	0.117612	0.067437	0.040995	0.039152	0.045273	0.036682	0.032628	0.060141	0.039098	0.031879	0.020387
Aciditerrimonas	0.18715	0.21777	0.144438	0.179	0.158325	0.161944	0.363866	0.402834	0.239599	0.46592	0.441933	0.522129	0.394692	0.136206	0.247968	0.367343	0.323596	0.243245	0.459726	0.359817	0.507669	0.383843	0.371377	0.319121	0.316776	0.197811	0.255189	0.407311	0.365051	0.273438	0.334944	0.417452	0.3509	0.363013	0.272038	0.321483	0.271711	0.247747	0.398327	0.309753	0.232304	0.300851	0.26315	0.353065	0.254985	0.207294	0.32116	0.294156	0.309208
Melitea	0.209481	0.213035	0.240316	0.190791	0.246284	0.25503	0.310997	0.30401	0.262937	0.23797	0.207005	0.25737	0.275118	0.173939	0.179225	0.25914	0.131188	0.203462	0.223074	0.309532	0.253835	0.272528	0.356778	0.309736	0.207169	0.395622	0.405853	0.327203	0.4468	0.214844	0.434695	0.263608	0.2013	0.098517	0.38803	0.415006	0.408523	0.215026	0.307344	0.390906	0.223194	0.275093	0.270224	0.856298	0.524471	0.490083	0.325815	0.25793	0.342055
Coxiella	0.334957	0.297066	0.290122	0.339779	0.32042	0.548316	0.534915	0.587083	0.442636	0.398287	0.590206	0.433466	0.481213	0.382849	0.266791	0.330972	0.38591	0.301215	0.50919	0.341938	0.607043	0.387681	0.377765	0.204144	0.375795	0.267344	0.383254	0.323818	0.249475	0.169922	0.21506	0.267065	0.2893	0.364084	0.180246	0.220947	0.194216	0.215026	0.34285	0.234315	0.148492	0.152486	0.141479	0.124948	0.152266	0.099808	0.098675	0.189825	0.181221
Thermovenabulum	0.202037	0.25801	0.27518	0.332276	0.257593	0.322614	0.251907	0.28391	0.427856	0.336915	0.322543	0.385439	0.334419	0.311065	0.280703	0.311878	0.376071	0.273935	0.345279	0.363169	0.379132	0.401755	0.347653	0.21001	0.507082	0.532291	0.43787	0.274174	0.405925	0.238281	0.224211	0.270523	0.3201	0.353376	0.258687	0.195228	0.233441	0.29683	0.256305	0.270891	0.227749	0.210184	0.226366	0.238434	0.225982	0.159949	0.232725	0.153599	0.24125
Kordiimonas	0.437039	0.056809	0.454483	0.062168	0.664715	0.33409	0.242578	0.188436	0.103463	0.081411	0.202191	0.24013	0.268313	0.047856	0.509031	0.19731	0.125722	0.109119	0.140633	0.09163	0.227911	0.475965	0.29473	0.269845	0.16983	0.18822	0.105465	0.163601	0.23538	0.385742	0.273629	0.105443	0.2013	0.632864	0.201943	0.50619	0.334855	0.178799	0.188623	0.33147	0.399927	0.292609	0.355112	0.488331	0.488218	0.318618	0.324884	0.334729	0.447389
Shewanella	0.025521	0.053259	0.169342	0.85427	0.045236	0.059932	0.061163	0.151586	0.045897	0.027554	0.045252	0.038175	0.105964	2.52901	0.24224	0.125479	0.013119	0.072746	0.030066	0.059224	0.918125	0.069092	0.105847	0.946805	0.036134	0.14626	0.083807	0.080108	0.15645	0.115234	0.106157	0.11495	0.0385	0.031054	0.287059	0.997183	0.136812	0.096995	0.108735	0.220599	0.184932	0.422428	0.315498	0.356504	0.558308	1.60205	0.111708	0.294156	0.130253
Psychromonas	0.018077	0.023671	0.022413	0.140413	0.027644	0.076509	0.02799	0.015075	0.088683	0.025049	0.036587	0.041869	0.032081	0.165656	0.005729	0.020004	0.004373	0.02387	0.012609	0.013409	0.017282	0.185524	0.012775	0.021118	0.008431	0.022778	0.023541	0.810109	0.028189	0.004883	0.119884	0.008643	0.0077	0.010708	0.010014	0.404484	0.021048	0.011686	0.019972	0.196596	0.002733	0.019576	0.016977	0.055023	0.04713	8.93922	0.005585	0.020287	0.037377
Rhodovulum	0.179707	0.265111	0.144438	0.13291	0.111833	0.371069	0.363866	0.365984	0.346952	0.333158	0.313878	0.391597	0.361639	0.103995	0.187408	0.291874	0.173824	0.129579	0.318122	0.417924	0.380212	0.34162	0.312067	0.261633	0.190306	0.297316	0.340879	0.314792	0.425658	0.205078	0.345926	0.291265	0.2365	0.1285	0.226977	0.260694	0.285105	0.266445	0.346178	0.30861	0.221372	0.225638	0.273054	0.303774	0.221148	0.158669	0.231794	0.215908	0.242383
Thalassomonas	0.127603	0.095866	0.161871	0.487695	0.103037	0.079059	0.223918	1.07534	1.2649	0.088926	0.374535	0.062803	0.398581	0.099394	0.113754	0.088199	0.044822	0.019323	0.019398	0.035758	0.083171	0.089563	0.725418	0.400075	0.072268	0.149857	0.521677	0.209861	0.47217	0.046875	0.183945	0.021607	0.0462	0.033196	0.100971	0.356554	0.466883	0.094658	0.722314	0.188595	0.038262	0.112304	0.069325	1.09473	0.367372	0.537428	0.080988	0.065207	0.552724
Blastopirellula	0.364731	0.35861	0.249032	0.260461	0.285237	0.322614	0.338987	0.407022	0.295609	0.323138	0.233964	0.295545	0.315948	0.193265	0.154673	0.272779	0.270028	0.312582	0.291935	0.25366	0.266796	0.229026	0.311154	0.240514	0.295095	0.193015	0.277788	0.298996	0.207191	0.234375	0.291017	0.252372	0.2486	0.270921	0.236156	0.222116	0.280321	0.240736	0.279605	0.190881	0.188576	0.213275	0.244758	0.230409	0.222356	0.158669	0.244827	0.240541	0.220863
Desulfosalsimonas	0.694371	0.504184	0.425845	0.680629	0.890894	0.401673	0.222881	0.226961	0.296387	0.24799	0.188712	0.219196	0.174014	0.789626	0.183317	0.144573	0.273308	0.209146	0.16779	0.263717	0.228991	0.258454	0.213519	0.159561	0.258961	0.324889	0.332404	0.201963	0.224105	0.145508	0.151914	0.264473	0.187	0.203459	0.163557	0.150805	0.187519	0.172956	0.221909	0.157734	0.144848	0.154547	0.186752	0.155899	0.16435	0.102367	0.163838	0.149252	0.175558
Oceanospirillum	0.036154	0.074562	0.065993	0.065383	0.045236	0.141542	0.070493	0.079562	0.150916	0.129005	0.056806	0.064035	0.086521	0.046936	0.170223	0.180034	0.080899	0.151176	0.063043	0.082691	0.100454	0.161214	0.218082	0.479855	0.090335	0.123482	0.245772	0.104931	0.360823	0.266602	0.324877	0.471902	0.1595	0.095304	0.290397	0.403315	0.397999	0.12738	0.157555	0.526923	0.52109	0.188547	0.118842	0.607547	0.314199	0.482406	0.370498	0.388344	0.980859
Marinobacter	0.160567	0.229605	0.200471	0.174713	0.219896	0.156844	0.245688	0.212723	0.229486	0.179104	0.214708	0.213038	0.232343	0.181301	0.148945	0.202766	0.212087	0.159133	0.162941	0.210079	0.190106	0.203437	0.243631	0.193585	0.180671	0.851186	0.298505	0.253864	0.300216	0.166016	0.299253	0.220394	0.1892	0.174546	0.174405	0.183538	0.229615	0.285143	0.306235	0.253746	0.221372	0.187517	1.36386	0.257921	0.206647	0.22009	0.148013	0.157946	0.248046
bacterium G02etB01	0.02233	0.121904	0.027394	0.031084	0.022618	0.261406	0.415699	0.219423	0.165697	0.182861	0.244555	0.499963	0.411219	0.016566	0.236511	0.349158	0.474462	0.138673	0.16876	0.172086	0.361849	0.261013	0.564822	0.306216	0.271006	0.122283	0.187389	0.310279	0.335452	0.216797	0.37521	0.158165	0.1716	0.246292	0.174405	0.292258	0.309023	0.198665	0.278496	0.230886	0.191309	0.202971	0.16836	0.417259	0.247734	0.200896	0.255997	0.186927	0.34432
Moorella	1.18883	0.468678	0.770754	1.14474	1.391	0.473082	0.078786	0.094637	0.186701	0.157812	0.102059	0.119449	0.118602	1.16971	0.099842	0.145482	0.10495	0.100026	0.107657	0.173204	0.139339	0.149699	0.087598	0.110285	0.11322	0.369247	0.242005	0.092519	0.135308	0.125	0.142763	0.140015	0.1727	0.0771	0.113488	0.126255	0.150206	0.160101	0.125379	0.122301	0.136649	0.128789	0.164115	0.122656	0.14139	0.101088	0.158253	0.133312	0.123457
Desulfonatronospira	0.166947	0.255642	0.244051	0.218659	0.187226	0.359593	0.419846	0.510033	0.323615	0.346935	0.440007	0.354654	0.277062	0.219954	0.211141	0.267324	0.272214	0.178456	0.343339	0.317354	0.36401	0.339061	0.35404	0.174813	0.39868	0.218191	0.207164	0.301252	0.280483	0.166992	0.228787	0.258422	0.2123	0.171334	0.144364	0.140284	0.188475	0.190485	0.310673	0.216027	0.147581	0.083455	0.151382	0.139851	0.118429	0.136916	0.164769	0.139108	0.190282
Nitrosococcus	0.279662	0.294699	0.180548	0.2133	0.273928	0.276708	0.3224	0.401997	0.301055	0.343178	0.305213	0.28323	0.3665	0.281615	0.206231	0.223679	0.214273	0.215966	0.33364	0.454799	0.333765	0.26741	0.28013	0.21705	0.346888	0.24097	0.27873	0.294483	0.280483	0.165039	0.18669	0.256694	0.176	0.193821	0.21446	0.158988	0.21622	0.181136	0.288482	0.229743	0.148492	0.13085	0.157041	0.149021	0.160725	0.152271	0.159184	0.139108	0.173293
Tepidamorphus	0.098892	0.204751	0.123271	0.126479	0.106807	0.381271	0.295447	0.285585	0.226375	0.220435	0.258035	0.362042	0.271229	0.120561	0.214415	0.280053	0.254723	0.262569	0.225983	0.227958	0.263556	0.232865	0.321191	0.198278	0.26137	0.224186	0.26178	0.215503	0.26357	0.192383	0.253496	0.179772	0.2651	0.363013	0.201108	0.264201	0.234398	0.252422	0.185294	0.196596	0.20133	0.174123	0.222122	0.342748	0.247734	0.180422	0.226209	0.281115	0.329596
Legionella	0.214798	0.269845	0.232845	0.209012	0.258849	0.469256	0.412589	0.458946	0.355509	0.333158	0.488148	0.440854	0.326642	0.251245	0.244695	0.245501	0.275494	0.222786	0.51016	0.317354	0.463383	0.374886	0.248193	0.145482	0.364955	0.243367	0.257072	0.317048	0.239609	0.112305	0.142763	0.143472	0.176	0.367297	0.104309	0.12041	0.134899	0.134391	0.266291	0.153162	0.086545	0.112304	0.09762	0.119217	0.088218	0.076775	0.090297	0.102882	0.077019
Desulfobacterium	1.02082	0.285231	0.626315	1.25622	0.802935	1.001	0.168975	0.108874	0.131468	0.160317	0.132869	0.158855	0.108881	1.99063	0.120301	0.065467	0.196782	0.122759	0.122206	0.166499	0.090732	0.085725	0.112234	0.105592	0.138514	0.137868	0.143132	0.122983	0.1043	0.104492	0.113478	0.147793	0.1177	0.152059	0.084282	0.073649	0.092803	0.065443	0.110955	0.06858	0.074702	0.082425	0.101865	0.099729	0.142598	0.089571	0.09309	0.110127	0.116661
Microbulbifer	0.080815	0.142024	0.092142	0.137198	0.110576	0.229527	0.279897	0.169174	0.17581	0.162822	0.112649	0.156392	0.18082	0.115959	0.125212	0.192764	0.091831	0.086386	0.119296	0.145268	0.277598	0.211114	0.239981	0.339067	0.268597	0.234975	0.327696	0.170371	0.362232	0.291016	0.37155	0.38288	0.2926	0.152059	0.174405	0.238482	0.384604	0.188148	0.198609	0.334899	0.32067	0.247275	0.288617	0.525013	0.17281	0.330134	0.130326	0.133312	0.189149
Alkalispirillum	0.211608	0.21777	0.222884	0.240096	0.236231	0.225702	0.354536	0.342535	0.274606	0.284312	0.284994	0.277073	0.292617	0.26597	0.164494	0.180944	0.161798	0.180729	0.302604	0.290535	0.22251	0.277646	0.181583	0.167773	0.160195	0.231379	0.260838	0.361052	0.259341	0.132812	0.206823	0.199651	0.1738	0.164909	0.146867	0.142622	0.176038	0.179968	0.31733	0.20574	0.132094	0.160729	0.166945	0.185703	0.142598	0.144594	0.201074	0.176783	0.202741
Candidatus Scalindua	1.20159	1.37763	0.857915	0.269036	1.39477	1.11193	0.048723	0.051087	0.202259	0.112723	0.051029	0.102209	0.082633	0.234679	0.085111	0.100019	0.102764	0.089796	0.08438	0.063694	0.093973	0.063974	0.046536	0.051623	0.103585	1.18926	0.138423	0.080108	0.080339	0.049805	0.058569	0.087293	0.11	0.068533	0.098468	0.141453	0.085149	0.094658	0.059915	0.096012	0.067414	0.052546	0.080643	0.128387	0.089426	0.051184	0.106123	0.115924	0.058897
Ectothiorhodospira	0.241382	0.340857	0.176813	0.101826	0.209844	0.354492	0.183488	0.441359	0.350842	0.568623	0.360093	0.20565	0.230399	0.150011	0.252879	0.182762	0.085272	0.318265	0.468454	0.737513	0.29596	0.358253	0.144171	0.078607	0.767248	0.184623	0.30133	0.23694	0.224105	0.142578	0.115309	0.254965	0.1969	0.216309	0.118495	0.04793	0.130115	0.17763	0.19417	0.192024	0.156691	0.106122	0.087717	0.064194	0.068882	0.06142	0.080057	0.056513	0.061162
Desulfarculus	0.33602	0.207118	0.23658	0.361216	0.384504	0.288184	0.151352	0.146561	0.196036	0.197891	0.142497	0.150235	0.192485	0.367204	0.244695	0.231862	0.275494	0.206872	0.280297	0.170969	0.155541	0.181686	0.19527	0.197104	0.246917	0.213396	0.249539	0.178269	0.181821	0.200195	0.168387	0.251508	0.2695	0.189538	0.187757	0.180031	0.156903	0.184642	0.21858	0.138303	0.184021	0.155577	0.213633	0.171947	0.178852	0.143314	0.209452	0.292707	0.156303
Desulfovibrionales	0.31369	0.229605	0.295103	0.498414	0.341782	0.189998	0.296484	0.296472	0.280829	0.263019	0.319655	0.261064	0.252758	0.489605	0.143216	0.276416	0.239418	0.152313	0.237622	0.225724	0.324044	0.227747	0.243631	0.138442	0.155377	0.184623	0.209047	0.233555	0.15645	0.160156	0.171133	0.210022	0.2057	0.177759	0.120999	0.158988	0.10811	0.186979	0.2441	0.172593	0.105676	0.119516	0.183922	0.140997	0.181269	0.097249	0.159184	0.178232	0.165364
Bacillus	0.407265	0.433172	0.372303	0.442677	0.472463	0.399123	0.184525	0.172524	0.181255	0.161569	0.153088	0.173632	0.219705	0.433466	0.166949	0.169123	0.229578	0.170499	0.162941	0.151972	0.193346	0.150978	0.167895	0.179506	0.209578	0.232578	0.220347	0.199707	0.225514	0.194336	0.199502	0.129643	0.143	0.100659	0.162722	0.167171	0.169341	0.171787	0.168651	0.145161	0.118429	0.16485	0.209389	0.145582	0.192145	0.168906	0.183387	0.156497	0.207271
Desulfofrigus	0.224368	0.220137	0.131987	0.153276	0.227436	0.276708	0.122325	0.132324	0.171142	0.22795	0.118426	0.174864	0.164293	0.165656	0.159584	0.19731	0.315944	0.179592	0.17167	0.203375	0.21819	0.177847	0.153296	0.221742	0.260166	0.175033	0.220347	0.137651	0.15645	0.276367	0.172963	0.303366	0.1958	0.225946	0.231149	0.233806	0.21048	0.239567	0.14535	0.178308	0.204974	0.209153	0.291446	0.177679	0.174018	0.184261	0.191765	0.294156	0.244648
Alcanivorax	0.197784	0.215402	0.131987	0.19615	0.115603	0.218051	0.357646	0.296472	0.203037	0.341925	0.320618	0.338645	0.281923	0.209831	0.241421	0.170942	0.241604	0.209146	0.344309	0.248072	0.254915	0.339061	0.271005	0.239341	0.227645	0.124681	0.242947	0.387002	0.186049	0.154297	0.238854	0.189279	0.1056	0.290196	0.079275	0.169509	0.193259	0.128548	0.255195	0.147447	0.075613	0.129819	0.118842	0.212068	0.177644	0.106206	0.159184	0.09129	0.126855
bacterium Ellin5025	0.028711	0.133739	0.04109	0.032156	0.061571	0.173421	0.215624	0.231986	0.154806	0.127752	0.195452	0.251213	0.20804	0.010123	0.251242	0.203675	0.185849	0.183002	0.307454	0.186613	0.241953	0.266131	0.315716	0.208837	0.221623	0.100704	0.128065	0.172628	0.231152	0.178711	0.199502	0.218665	0.1793	0.23023	0.201108	0.197566	0.209523	0.202171	0.204156	0.201168	0.145759	0.192668	0.186752	0.202898	0.250151	0.180422	0.252274	0.315892	0.286556
Desulfopila	0.315816	0.317186	0.271445	0.347282	0.383248	0.266507	0.183488	0.228636	0.292498	0.196638	0.21182	0.208113	0.191513	0.413219	0.16122	0.146392	0.261282	0.155723	0.238592	0.234663	0.22143	0.208555	0.20257	0.156041	0.356523	0.306907	0.262722	0.213246	0.176183	0.120117	0.135442	0.137422	0.1826	0.155271	0.11933	0.137946	0.130115	0.108682	0.224128	0.162306	0.105676	0.138062	0.123087	0.140997	0.147432	0.119002	0.121948	0.147803	0.115528
Acidimicrobium	0.131856	0.204751	0.102103	0.062168	0.06911	0.094361	0.246724	0.271348	0.147805	0.279302	0.353353	0.304165	0.27609	0.086509	0.247968	0.289146	0.195688	0.079566	0.242471	0.290535	0.306762	0.280205	0.318454	0.136096	0.201147	0.127079	0.171381	0.330588	0.160679	0.217773	0.18303	0.171994	0.187	0.173475	0.156881	0.169509	0.177951	0.162438	0.343959	0.213741	0.143026	0.204002	0.110353	0.183411	0.140181	0.150992	0.129395	0.120271	0.130253
Dasania	0.021267	0.063911	0.088406	0.016078	0.023874	0.105838	0.154462	0.072862	0.131468	0.09644	0.102059	0.141615	0.165265	0.018406	0.361723	0.254594	0.121349	0.212556	0.078561	0.117332	0.142579	0.120271	0.119534	0.356665	0.074677	0.165442	0.165731	0.147805	0.186049	0.303711	0.280035	0.154708	0.0858	0.106013	0.300411	0.404484	0.229615	0.231387	0.158665	0.350901	0.268744	0.193699	0.111768	0.381723	0.379456	0.441459	0.325815	0.169538	0.275229
Arenicella	0.387061	0.233155	0.240316	0.252958	0.32419	0.197649	0.272641	0.259623	0.146249	0.251747	0.231076	0.227816	0.24887	0.248484	0.172678	0.211859	0.186942	0.214829	0.202706	0.243603	0.226831	0.225188	0.223556	0.193585	0.195124	0.169038	0.191156	0.218888	0.163498	0.134766	0.133612	0.210887	0.198	0.14135	0.141861	0.130931	0.197086	0.153089	0.241881	0.170307	0.118429	0.134971	0.121672	0.140997	0.10997	0.106206	0.122879	0.088392	0.137048
Pseudoalteromonas	0.017014	0.046158	0.089651	0.064311	0.022618	0.087986	0.148242	0.036012	0.036562	0.072643	0.048141	0.0431	0.105964	0.041414	0.045829	0.082743	0.042636	0.077293	0.024247	0.021231	0.276518	0.046061	0.171545	0.171293	0.060224	0.121084	0.052733	0.07221	0.194506	0.114258	0.075042	0.073465	0.0539	0.085667	0.940452	0.273553	0.128201	0.476797	0.24521	0.368046	0.067414	2.34808	0.079228	0.298042	0.459215	0.372361	0.139635	0.089841	0.235587
Sneathiella	0.076562	0.052075	0.15689	0.087892	0.130681	0.089261	0.108849	0.091287	0.104241	0.061371	0.073174	0.086201	0.089438	0.03037	0.11621	0.104565	0.068874	0.094343	0.067892	0.092748	0.081011	0.078048	0.135046	0.194758	0.063837	0.08392	0.099815	0.080108	0.177592	0.131836	0.172048	0.165944	0.1386	0.052471	0.174405	0.201073	0.309023	0.139066	0.093202	0.132588	0.13756	0.349276	0.308424	0.747398	0.822961	0.386436	0.308128	0.184029	0.897044
Actinokineospora	0.378554	0.292332	0.199226	0.201509	0.369426	0.172146	0.167938	0.155774	0.179699	0.21793	0.209894	0.290619	0.245953	0.198787	0.104752	0.320061	0.359673	0.212556	0.279327	0.168734	0.203068	0.140742	0.233594	0.097379	0.112016	0.228981	0.195864	0.152319	0.195915	0.214844	0.18852	0.24978	0.1892	0.180971	0.146033	0.195228	0.148293	0.174124	0.191951	0.140589	0.097477	0.103031	0.147138	0.092852	0.096677	0.115163	0.12381	0.107229	0.091743
Neptunomonas	0.232875	0.072195	0.923908	1.23799	0.515185	0.266507	0.072566	0.072024	0.167253	0.055109	0.074137	0.070192	0.069023	0.137126	0.150581	0.11093	0.132281	0.137536	0.065952	0.036876	0.139339	0.182965	0.07756	0.114978	0.275824	0.243367	0.099815	0.075595	0.085977	0.087891	0.053994	0.032843	0.0264	0.033196	0.08762	0.153143	0.065057	0.196328	0.082106	0.450342	0.068325	0.126728	0.033955	0.060755	0.122054	0.101088	0.037236	0.114475	0.083815
Sandaracinus	0.282852	0.205934	0.399696	0.673126	0.294033	0.283084	0.37527	0.284748	0.316613	0.204153	0.217596	0.219196	0.22651	0.815395	0.064652	0.132753	0.122442	0.094343	0.191067	0.181026	0.21711	0.162493	0.185232	0.064528	0.246917	0.308105	0.359712	0.218888	0.07752	0.105469	0.106157	0.123593	0.1452	0.117792	0.077606	0.071311	0.126288	0.078298	0.2208	0.099441	0.07288	0.043273	0.074984	0.092852	0.07855	0.044786	0.060508	0.143455	0.097406
Desulfohalobium	0.087195	0.147941	0.133232	0.154347	0.100524	0.183622	0.215624	0.24036	0.231042	0.24799	0.207968	0.172401	0.22651	0.162895	0.21687	0.186399	0.254723	0.117076	0.203676	0.248072	0.171743	0.175288	0.156946	0.197104	0.280642	0.195413	0.271197	0.206476	0.211419	0.152344	0.185775	0.200515	0.1881	0.185255	0.137688	0.12041	0.151163	0.208014	0.231895	0.155448	0.145759	0.110243	0.10045	0.155899	0.152266	0.130518	0.141497	0.156497	0.143844
Halochromatium	0.207354	0.24144	0.300083	0.358	0.234975	0.232078	0.227028	0.217748	0.259825	0.191628	0.146348	0.190873	0.200262	0.426104	0.069562	0.108202	0.112603	0.090933	0.173609	0.231311	0.14366	0.177847	0.187057	0.139616	0.175853	0.311702	0.275905	0.185039	0.193096	0.141602	0.187605	0.185822	0.1408	0.095304	0.131012	0.143791	0.191345	0.132054	0.186404	0.158877	0.094744	0.094789	0.107524	0.127241	0.124471	0.085733	0.159184	0.130414	0.123457
Pirellula	0.378554	0.488798	0.241561	0.354785	0.343038	0.58402	0.176232	0.247898	0.185923	0.187871	0.200266	0.187178	0.241093	0.272412	0.058923	0.090926	0.137747	0.104573	0.186218	0.19667	0.191186	0.17017	0.162421	0.131403	0.302322	0.176232	0.173265	0.16473	0.173364	0.134766	0.120799	0.128779	0.1276	0.215238	0.086785	0.088846	0.136812	0.123874	0.134255	0.152019	0.097477	0.091698	0.106109	0.095144	0.10997	0.067818	0.125671	0.104331	0.072488
Heliobacteriaceae	0.069118	0.153859	0.084671	0.058952	0.081676	0.08416	0.112996	0.123111	0.164919	0.166579	0.13672	0.192104	0.164293	0.055219	0.159584	0.199129	0.150866	0.150039	0.271568	0.183261	0.114496	0.227747	0.196182	0.120844	0.185489	0.193015	0.14784	0.143292	0.190278	0.210938	0.15466	0.143472	0.2475	0.250576	0.247004	0.177693	0.243965	0.165944	0.137584	0.156591	0.195864	0.158668	0.188167	0.153606	0.171601	0.12412	0.178733	0.16664	0.17669
Desulfocurvus	0.165883	0.186998	0.161871	0.159707	0.189739	0.167045	0.158608	0.180061	0.19059	0.23797	0.183898	0.233973	0.176931	0.157373	0.189045	0.13548	0.196782	0.102299	0.1707	0.25366	0.157701	0.182965	0.190707	0.192411	0.216805	0.206203	0.190214	0.216631	0.149403	0.155273	0.179369	0.199651	0.1408	0.183113	0.166895	0.134438	0.151163	0.164775	0.139803	0.152019	0.12845	0.122607	0.147138	0.170801	0.160725	0.09469	0.201074	0.139108	0.146109
Syntrophobacter	0.423215	0.37873	0.606393	1.92934	0.447332	0.173421	0.092262	0.062812	0.048231	0.042584	0.039475	0.05172	0.045691	3.25146	0.018004	0.028187	0.021865	0.025007	0.032976	0.063694	0.038885	0.02431	0.01825	0.022292	0.037339	0.154652	0.106407	0.03272	0.043693	0.027344	0.035691	0.112358	0.033	0.026771	0.049234	0.025719	0.044009	0.040902	0.027739	0.040005	0.03644	0.040182	0.06508	0.050438	0.044713	0.034549	0.051199	0.047818	0.039642
Phormidium	0.222241	0.169245	0.134477	0.114689	0.17466	0.216776	0.171048	0.219423	0.199147	0.215425	0.246481	0.280767	0.282895	0.113198	0.129304	0.158212	0.166171	0.07843	0.215314	0.165382	0.205228	0.236703	0.285605	0.152521	0.132492	0.203805	0.118649	0.160217	0.142356	0.121094	0.131781	0.105443	0.1782	0.339455	0.170233	0.162495	0.164557	0.086478	0.24299	0.172593	0.115696	0.116425	0.110353	0.150167	0.107553	0.103647	0.090297	0.072452	0.096274
Thermodesulfobacteriaceae	0.221178	0.157409	0.125761	0.184359	0.240001	0.229527	0.032136	0.064487	0.107353	0.113975	0.06836	0.073886	0.071939	0.234679	0.152218	0.143664	0.17273	0.245519	0.157121	0.111744	0.085332	0.083166	0.064786	0.127883	0.093949	0.098306	0.122415	0.067697	0.114167	0.243164	0.18852	0.187551	0.297	0.109225	0.207784	0.137946	0.169341	0.190485	0.09764	0.1143	0.213173	0.23182	0.33106	0.114632	0.153474	0.119002	0.201074	0.295605	0.203874
Candidatus Anammoxoglobus	0.107399	0.169245	0.153155	0.143629	0.14576	0.187447	0.167938	0.193461	0.224041	0.191628	0.187749	0.141615	0.19929	0.11964	0.189864	0.11093	0.210994	0.200052	0.179429	0.184378	0.160942	0.149699	0.146909	0.12671	0.269802	0.25056	0.280613	0.179397	0.122623	0.182617	0.148254	0.161622	0.1584	0.129571	0.118495	0.099368	0.158817	0.149583	0.159775	0.145161	0.116607	0.174123	0.152797	0.123802	0.14864	0.060141	0.107984	0.192723	0.098539
Parachlamydia	0.120159	0.112435	0.107084	0.152204	0.169634	0.173421	0.188671	0.134836	0.11202	0.156559	0.152125	0.23151	0.197346	0.138967	0.165312	0.130934	0.185849	0.288712	0.162941	0.125154	0.234392	0.157376	0.162421	0.137269	0.126469	0.151056	0.161023	0.088006	0.15786	0.208984	0.115309	0.172858	0.1298	0.176688	0.176908	0.116903	0.115764	0.17763	0.140912	0.133731	0.102943	0.081395	0.13299	0.091705	0.128097	0.098528	0.14522	0.153599	0.124589
Sorangium	0.15525	0.177529	0.161871	0.159707	0.223666	0.223152	0.159645	0.177548	0.228708	0.231708	0.195452	0.193335	0.228455	0.132525	0.10066	0.138208	0.11151	0.09207	0.224043	0.229076	0.201987	0.213672	0.151471	0.055142	0.201147	0.190618	0.169498	0.153447	0.133899	0.117188	0.118054	0.153843	0.1584	0.145634	0.104309	0.071311	0.167427	0.100501	0.186404	0.126873	0.092922	0.093758	0.082058	0.084827	0.100302	0.083173	0.085643	0.131863	0.103069
Marinobacterium	0.139299	0.184631	0.369812	0.31191	0.212357	0.253755	0.162755	0.207698	0.212372	0.118985	0.376461	0.157624	0.162349	0.197867	0.091658	0.12366	0.099484	0.05456	0.08729	0.121801	0.14582	0.152258	0.194357	0.136096	0.233667	0.218191	0.127123	0.097033	0.13108	0.077148	0.12446	0.070872	0.0803	0.122075	0.108482	0.16834	0.139682	0.092321	0.157555	0.17145	0.057393	0.093758	0.066495	0.199459	0.105136	0.162508	0.079126	0.076799	0.072488
Desulfatibacillum	0.176517	0.158593	0.131987	0.228306	0.242514	0.178521	0.086042	0.095474	0.146249	0.139025	0.100133	0.080043	0.093326	0.257687	0.088385	0.155484	0.155239	0.119349	0.137724	0.137446	0.140419	0.103638	0.135046	0.138442	0.172239	0.127079	0.112057	0.082365	0.111348	0.207031	0.163811	0.203972	0.1914	0.101729	0.133516	0.094691	0.132028	0.157764	0.083216	0.124587	0.171267	0.159698	0.186752	0.072218	0.114804	0.095969	0.183387	0.179682	0.143844
Desulforegula	0.378554	0.144391	0.232845	0.203653	0.282724	0.275433	0.142022	0.157449	0.198369	0.145287	0.138646	0.140384	0.116658	0.224556	0.139124	0.164577	0.123535	0.109119	0.16488	0.10504	0.184705	0.205996	0.10311	0.078607	0.124061	0.184623	0.182681	0.122983	0.118395	0.117188	0.097006	0.101122	0.1848	0.152059	0.139357	0.126255	0.167427	0.146078	0.104297	0.107442	0.081079	0.092728	0.103279	0.118071	0.108761	0.089571	0.133119	0.082596	0.105335
Mesoflavibacter	0.071245	0.079297	0.063503	0.058952	0.022618	0.150468	0.462349	0.148236	0.071569	0.055109	0.172344	0.253676	0.218733	0.021167	0.12112	0.17276	0.24707	0.025007	0.089229	0.065929	0.168503	0.162493	0.426126	0.193585	0.114425	0.134272	0.322046	0.294483	0.200144	0.085938	0.181199	0.044943	0.0858	0.190609	0.12684	0.114565	0.178908	0.073623	0.256305	0.164592	0.043728	0.082425	0.029711	0.263653	0.09426	0.175304	0.083781	0.042022	0.149507
Dictyoglomus	0.028711	0.036689	0.016187	0.008575	0.023874	0.020402	0.067383	0.049412	0.076236	0.055109	0.062583	0.109598	0.098187	0.008283	0.142398	0.17367	0.134467	0.114803	0.114446	0.092748	0.092893	0.157376	0.096722	0.183026	0.048179	0.057545	0.064974	0.092519	0.200144	0.195312	0.143678	0.146929	0.1749	0.144563	0.216963	0.178862	0.218134	0.181136	0.114283	0.165735	0.169445	0.238002	0.254662	0.17424	0.196979	0.144594	0.245757	0.246338	0.249179
Halomonas	0.110589	0.095866	0.160626	0.136126	0.091728	0.142817	0.118179	0.107199	0.109687	0.199143	0.193526	0.158855	0.193457	0.092031	0.158765	0.291874	0.139934	0.447844	0.129965	0.118449	0.117736	0.136904	0.165158	0.252247	0.116834	0.155851	0.123357	0.091391	0.129671	0.078125	0.140933	0.1089	0.1144	0.080313	0.120999	0.151974	0.16073	0.14374	0.102078	0.110871	0.168534	0.113334	0.117427	0.114632	0.117221	0.075496	0.132188	0.114475	0.229924
Pelotomaculum	0.159503	0.125454	0.124516	0.231521	0.189739	0.12369	0.111959	0.085424	0.095684	0.13151	0.134794	0.147772	0.137073	0.268731	0.061378	0.17276	0.178197	0.146629	0.128995	0.0961	0.127457	0.136904	0.131396	0.106765	0.0807	0.110295	0.099815	0.112829	0.174773	0.116211	0.149169	0.122729	0.1034	0.203459	0.127674	0.137946	0.122461	0.113356	0.14535	0.128016	0.124806	0.117456	0.120257	0.154753	0.143807	0.09341	0.133119	0.134761	0.146109
Thiohalocapsa	0.124412	0.126638	0.148174	0.125407	0.116859	0.100737	0.138912	0.164149	0.158696	0.147792	0.150199	0.156392	0.139017	0.116879	0.121938	0.104565	0.091831	0.06479	0.149362	0.221254	0.153381	0.138183	0.145996	0.129056	0.099971	0.122283	0.208106	0.178269	0.171955	0.103516	0.195842	0.203108	0.1012	0.053542	0.142695	0.126255	0.172211	0.126211	0.153117	0.136017	0.121162	0.13188	0.13299	0.161631	0.10997	0.075496	0.124741	0.118822	0.11213
Desulfonema	0.51679	0.184631	0.281406	0.409449	0.559165	0.311137	0.219771	0.184248	0.085571	0.092683	0.173307	0.135458	0.113741	0.574274	0.057286	0.115477	0.095111	0.09548	0.124145	0.128506	0.162022	0.089563	0.09216	0.085647	0.11322	0.145061	0.111115	0.127496	0.088796	0.06543	0.072297	0.0847	0.0605	0.065321	0.075103	0.043254	0.071755	0.07596	0.09764	0.067437	0.047372	0.072122	0.114598	0.082535	0.068882	0.037108	0.051199	0.057962	0.053234
Natranaerobius	0.154186	0.165694	0.105839	0.142557	0.201048	0.158119	0.100556	0.127299	0.188257	0.13652	0.104947	0.166244	0.137073	0.159214	0.071199	0.088199	0.109323	0.113666	0.108627	0.189965	0.118816	0.104917	0.125009	0.112631	0.071064	0.193015	0.185506	0.092519	0.177592	0.107422	0.158321	0.146065	0.1199	0.048188	0.136854	0.148467	0.146379	0.105176	0.100969	0.142875	0.090189	0.134971	0.176848	0.142143	0.083384	0.09469	0.164769	0.12172	0.123457
Afifella	0.018077	0.035506	0.021168	0.030012	0.020105	0.029329	0.033173	0.036012	0.034228	0.028807	0.035624	0.036943	0.062217	0.012884	0.18659	0.159121	0.028424	0.134126	0.068862	0.040228	0.018362	0.092122	0.061136	0.165427	0.003613	0.007193	0.037666	0.023694	0.122623	0.238281	0.128121	0.24978	0.3146	0.005354	0.205281	0.187045	0.198043	0.335394	0.055477	0.197739	0.194953	0.275093	0.315498	0.139851	0.176435	0.142035	0.256928	0.291258	0.217465
Pir4 lineage	0.120159	0.143207	0.065993	0.064311	0.086702	0.113489	0.156535	0.252085	0.112798	0.254252	0.254183	0.135458	0.188597	0.067183	0.1514	0.089108	0.215366	0.129579	0.133844	0.151972	0.276518	0.181686	0.152383	0.062182	0.16983	0.068335	0.085691	0.162473	0.128261	0.116211	0.104327	0.138286	0.1287	0.209884	0.108482	0.101706	0.119591	0.123874	0.160884	0.129159	0.067414	0.06697	0.082058	0.114632	0.117221	0.079335	0.088435	0.131863	0.148375
Bacteriovorax	0.082942	0.105334	0.078445	0.042874	0.055288	0.238453	0.31307	0.168336	0.549211	0.156559	0.127092	0.144078	0.147766	0.036812	0.129304	0.126388	0.112603	0.125033	0.146453	0.156442	0.163102	0.106197	0.105847	0.052796	0.138514	0.257754	0.293796	0.232427	0.167726	0.109375	0.095175	0.095936	0.1155	0.076029	0.105978	0.071311	0.063144	0.077129	0.701233	0.06858	0.066503	0.030909	0.062251	0.113485	0.036254	0.017914	0.031651	0.040573	0.055499
Incertae Sedis	0.198847	0.205934	0.144438	0.163994	0.21487	0.090536	0.092262	0.115574	0.146249	0.071391	0.102059	0.081275	0.159432	0.115959	0.123575	0.11184	0.044822	0.069336	0.142573	0.086043	0.090732	0.149699	0.109497	0.12319	0.107198	0.183425	0.121474	0.115085	0.149403	0.12207	0.140933	0.113222	0.1716	0.084596	0.140192	0.125086	0.128201	0.132054	0.165322	0.107442	0.0911	0.140122	0.127331	0.142143	0.116012	0.089571	0.122879	0.110127	0.113263
Simkania	0.149933	0.146758	0.19798	0.126479	0.167121	0.399123	0.187635	0.134836	0.17192	0.09644	0.161753	0.144078	0.173042	0.1178	0.13094	0.060921	0.203341	0.132989	0.141603	0.092748	0.166343	0.158655	0.122272	0.085647	0.089131	0.184623	0.150665	0.106059	0.177592	0.083008	0.114393	0.086429	0.0836	0.084596	0.066758	0.10872	0.066971	0.112188	0.09764	0.134874	0.112052	0.071092	0.148553	0.092852	0.089426	0.048624	0.044683	0.104331	0.030581
Thermanaerovibrio	0.030837	0.063911	0.068484	0.051449	0.055288	0.098187	0.093299	0.051925	0.087127	0.052604	0.074137	0.17979	0.121518	0.05798	0.107207	0.128206	0.103857	0.106846	0.109597	0.087161	0.138259	0.104917	0.133221	0.12671	0.024089	0.059943	0.092282	0.088006	0.201553	0.152344	0.196757	0.095936	0.1397	0.097446	0.146867	0.182369	0.220047	0.144909	0.107626	0.112014	0.127539	0.138062	0.196655	0.194874	0.134139	0.098528	0.172216	0.188376	0.217465
Candidatus Rhabdochlamydia	0.226495	0.247358	0.251522	0.179	0.163351	0.371069	0.159645	0.180898	0.131468	0.172841	0.13672	0.135458	0.100131	0.187743	0.067107	0.101838	0.195688	0.146629	0.078561	0.118449	0.14906	0.157376	0.114972	0.110285	0.09154	0.142664	0.105465	0.134266	0.129671	0.085938	0.09426	0.086429	0.1386	0.119934	0.104309	0.141453	0.044966	0.095827	0.100969	0.093726	0.01822	0.06697	0.093376	0.068779	0.088218	0.044786	0.060508	0.052166	0.039642
Endozoicomonas	0.021267	0.041424	0.032374	0.01715	0.025131	0.04463	0.03421	0.066162	0.052121	0.041332	0.027922	0.024629	0.058329	0.010123	0.266791	0.108202	0.03061	0.08525	0.047524	0.10504	0.055087	0.046061	0.08486	0.328507	0.039748	0.068335	0.034841	0.057543	0.224105	0.088867	0.105242	0.180636	0.1199	0.150988	0.247839	0.198735	0.175081	0.140234	0.026629	0.261747	0.161246	0.149395	0.090546	0.090559	0.240483	0.231606	0.158253	0.153599	0.166497
Tenacibaculum	0.807086	0.054442	0.494328	0.420168	0.872046	0.151743	0.044576	0.022612	0.038118	0.002505	0.045252	0.056646	0.096243	0.016566	0.001637	0.091836	0.03717	0.04092	0.00388	0.007822	0.019443	0.017913	0.10311	0.759087	0.012045	0.038363	0.03955	0.132009	0.038056	0.051758	0.103412	0.001729	0.0088	0.031054	0.0242	0.141453	0.04975	0.021035	0.087654	0.153162	0.017309	0.040182	0.009904	0.238434	0.190937	0.204734	0.037236	0.046369	0.098539
Caldithrix	0.263712	0.143207	0.283896	0.32906	0.307855	0.130066	0.078786	0.089612	0.117466	0.165327	0.03755	0.114524	0.150683	0.427024	0.125212	0.137299	0.090738	0.097753	0.101838	0.10057	0.064809	0.07421	0.075735	0.071568	0.078291	0.111493	0.131832	0.103802	0.07893	0.078125	0.09243	0.101122	0.0605	0.055683	0.082613	0.063128	0.113851	0.119199	0.07323	0.084582	0.089278	0.091698	0.106109	0.095144	0.080967	0.053743	0.07261	0.055064	0.092876
Desulfocapsa	0.077625	0.072195	0.075955	0.058952	0.098011	0.095636	0.059089	0.083749	0.10113	0.091431	0.116501	0.075118	0.096243	0.083748	0.210323	0.190036	0.066687	0.142083	0.163911	0.094983	0.07021	0.125389	0.083948	0.034024	0.10238	0.129476	0.091341	0.089135	0.136718	0.060547	0.067721	0.215208	0.3971	0.083525	0.103475	0.158988	0.100456	0.153089	0.076559	0.128016	0.06377	0.191638	0.096206	0.061901	0.100302	0.035829	0.080988	0.057962	0.143844
Solirubrobacter	0.18715	0.200017	0.290122	0.430887	0.302828	0.127515	0.080859	0.105524	0.100352	0.10646	0.117464	0.094821	0.093326	0.674587	0.064652	0.0491	0.078713	0.118213	0.125115	0.132976	0.114496	0.130507	0.090335	0.061009	0.130083	0.067136	0.086632	0.074467	0.080339	0.052734	0.063145	0.098529	0.0869	0.083525	0.050903	0.07248	0.071755	0.071286	0.088764	0.046863	0.051927	0.069031	0.050932	0.063047	0.055589	0.06142	0.08285	0.073901	0.110998
Desulfosarcina	0.455116	0.194099	0.405922	0.67527	0.589322	0.467981	0.049759	0.046062	0.065345	0.046342	0.022145	0.06034	0.034025	1.13934	0.041737	0.058193	0.057941	0.038646	0.048494	0.046933	0.027004	0.014074	0.030112	0.023465	0.044565	0.11509	0.041433	0.030464	0.056379	0.057617	0.057654	0.098529	0.0583	0.006425	0.07093	0.050268	0.044009	0.084141	0.017753	0.040005	0.055571	0.051516	0.076399	0.028658	0.045921	0.03199	0.059578	0.084045	0.024918
Thermodesulforhabdus	0.206291	0.170428	0.11331	0.154347	0.1822	0.195098	0.211478	0.147399	0.143137	0.200396	0.155976	0.144078	0.092354	0.136206	0.09084	0.056374	0.148679	0.069336	0.091169	0.13968	0.152301	0.062694	0.094897	0.063355	0.209578	0.112692	0.180798	0.103802	0.088796	0.083008	0.09243	0.080379	0.066	0.108154	0.094296	0.073649	0.119591	0.051419	0.078778	0.064008	0.064681	0.106122	0.09762	0.122656	0.072508	0.049904	0.09309	0.089841	0.098539
Oscillatoria	0.144616	0.16096	0.094632	0.025725	0.131938	0.191273	0.289227	0.139024	0.15714	0.146539	0.212782	0.189641	0.124435	0.050617	0.107207	0.167305	0.189129	0.100026	0.144513	0.0961	0.209548	0.152258	0.146909	0.057489	0.103585	0.117488	0.15349	0.138779	0.119804	0.125977	0.119884	0.04235	0.0737	0.111367	0.070096	0.119241	0.097586	0.0596	0.124269	0.076581	0.094744	0.083455	0.093376	0.095144	0.039879	0.055022	0.040029	0.082596	0.04304
Amphritea	0.01595	0.159777	0.181793	0.420168	0.175917	0.059932	0.023843	0.070349	0.122133	0.028807	0.020219	0.07758	0.04083	0.721523	0.054831	0.078197	0.032797	0.046603	0.031036	0.117332	0.039965	0.057576	0.043799	0.051623	0.018067	0.179828	0.035783	0.03949	0.133899	0.050781	0.097006	0.178908	0.0451	0.011779	0.198605	0.195228	0.162644	0.123874	0.035505	0.242316	0.131183	0.254487	0.121672	0.068779	0.073716	0.148433	0.099606	0.117373	0.071356
Fodinicurvata	0.124412	0.123087	0.176813	0.277611	0.126912	0.20785	0.129582	0.103849	0.128357	0.110218	0.090505	0.142847	0.127351	0.38653	0.074472	0.077287	0.083086	0.109119	0.129965	0.101687	0.113415	0.089563	0.177933	0.106765	0.133696	0.112692	0.123357	0.086878	0.102891	0.087891	0.078703	0.061365	0.0704	0.131713	0.066758	0.063128	0.113851	0.064274	0.09764	0.089154	0.051016	0.047394	0.058006	0.092852	0.091843	0.084453	0.096814	0.081146	0.114396
Leisingera	0.064865	0.014202	0.139458	0.293689	0.043979	0.020402	0.181415	0.022612	0.059122	0.030059	0.032736	0.041869	0.157488	0.479482	0.128485	0.022732	0.010932	0.121623	0.016488	0.021231	0.023763	0.04862	0.042886	0.357838	0.004818	0.032369	0.042374	0.183911	0.087387	0.061523	0.15649	0.03025	0.0616	0.066392	0.032544	0.149636	0.076538	0.087647	0.183075	0.185166	0.042817	0.046364	0.043858	0.056169	0.362538	0.487524	0.03072	0.033328	0.148375
Lutibacter	0.315816	0.144391	0.339929	0.15006	0.503876	0.248655	0.102629	0.057787	0.050565	0.008767	0.019256	0.050489	0.093326	0.015645	0.067925	0.028187	0.009839	0.03069	0.007759	0.014527	0.027004	0.002559	0.037411	0.339067	0.038543	0.064738	0.065916	0.182782	0.022551	0.037109	0.115309	0.014693	0.0099	0.082454	0.032544	0.163664	0.043053	0.007012	0.09875	0.066294	0.033707	0.03194	0.03537	0.247604	0.75287	0.388996	0.130326	0.076799	0.114396
Rhizomicrobium	0.072308	0.063911	0.072219	0.120048	0.04021	0.183622	0.186598	0.224448	0.089461	0.113975	0.197377	0.26599	0.18082	0.069023	0.128485	0.18549	0.136654	0.08184	0.117356	0.109509	0.165262	0.113873	0.125009	0.055142	0.209578	0.069534	0.097932	0.142164	0.093025	0.041016	0.072297	0.056179	0.1408	0.125288	0.071765	0.064297	0.069841	0.06778	0.134255	0.094869	0.066503	0.042243	0.096206	0.080242	0.048338	0.053743	0.055854	0.062309	0.109865
Neptuniibacter	0.064865	0.041424	0.204206	0.319413	0.104294	0.085435	0.057016	0.129811	0.155584	0.053856	0.431342	0.05172	0.066106	0.108597	0.088385	0.080925	0.051382	0.046603	0.043645	0.107275	0.07021	0.076769	0.071173	0.133749	0.119243	0.251759	0.084749	0.077852	0.098662	0.037109	0.095175	0.064822	0.0165	0.004283	0.100971	0.143791	0.097586	0.119199	0.085435	0.140589	0.071969	0.137031	0.043858	0.115778	0.096677	0.133077	0.09309	0.069554	0.104202
Bacteroidetes	0.102082	0.293515	0.070974	0.095395	0.089215	0.195098	0.286117	0.246223	0.13069	0.184114	0.24263	0.146541	0.130268	0.083748	0.075291	0.090926	0.076526	0.077293	0.16973	0.131858	0.159862	0.102358	0.126834	0.073914	0.210782	0.058744	0.106407	0.201963	0.069064	0.054688	0.087854	0.057907	0.0825	0.098517	0.065089	0.059621	0.091846	0.04207	0.178637	0.092583	0.061037	0.036061	0.029711	0.085974	0.054381	0.065259	0.050269	0.046369	0.044173
Skermanella	0.041471	0.033139	0.024903	0.030012	0.017592	0.045905	0.042503	0.049412	0.046675	0.053856	0.052955	0.062803	0.058329	0.031291	0.067925	0.137299	0.191315	0.118213	0.068862	0.049168	0.07561	0.061415	0.072998	0.1666	0.028907	0.045556	0.038608	0.040618	0.101481	0.145508	0.137272	0.093343	0.121	0.058896	0.133516	0.190552	0.156903	0.142572	0.068792	0.1143	0.148492	0.171032	0.260321	0.128387	0.101511	0.070377	0.187111	0.207213	0.148375
Enterobacter	0.036154	0.043791	0.032374	0.051449	0.033927	0.049731	0.047686	0.047737	0.061456	0.036322	0.038513	0.062803	0.074855	0.040494	0.022915	0.06183	0.042636	0.036373	0.044615	0.063694	0.057248	0.052459	0.075735	0.050449	0.032521	0.094709	0.106407	0.142164	0.081749	0.166992	0.344095	0.063093	0.0363	0.047117	0.166895	0.071311	0.167427	0.171787	0.089873	0.1143	0.385351	0.460549	0.212218	0.199459	0.166767	0.189379	0.269961	0.155048	0.058897
Micromonospora	0.404075	0.266294	0.207942	0.187575	0.194765	0.105838	0.168975	0.183411	0.124467	0.13151	0.186786	0.103441	0.140961	0.197867	0.042556	0.078197	0.031704	0.100026	0.122206	0.087161	0.063729	0.07293	0.113147	0.023465	0.189102	0.176232	0.11959	0.229042	0.066245	0.05957	0.063145	0.058772	0.0869	0.055683	0.075103	0.056113	0.072711	0.072454	0.12205	0.064008	0.059215	0.06594	0.021222	0.027512	0.045921	0.038388	0.032581	0.018838	0.053234
Saccharospirillum	0.14887	0.115986	0.109574	0.108258	0.101781	0.118589	0.109886	0.109712	0.131468	0.174094	0.159827	0.086201	0.141934	0.102154	0.067925	0.098201	0.081992	0.089796	0.128995	0.127389	0.153381	0.117712	0.096722	0.08682	0.119243	0.149857	0.132773	0.138779	0.112757	0.087891	0.071382	0.057043	0.0693	0.126359	0.078441	0.078325	0.119591	0.086478	0.116502	0.054864	0.052838	0.063879	0.073569	0.067633	0.058006	0.088292	0.097744	0.081146	0.096274
Desulforhopalus	0.396631	0.121904	0.265219	0.444821	0.314137	0.24993	0.090189	0.051925	0.076236	0.090178	0.058732	0.056646	0.06319	0.697595	0.054013	0.060011	0.03389	0.059106	0.046554	0.064812	0.051847	0.087004	0.08486	0.062182	0.068655	0.11509	0.080041	0.057543	0.070473	0.058594	0.055824	0.070007	0.0451	0.053542	0.038386	0.056113	0.064101	0.066611	0.067682	0.062865	0.028241	0.046364	0.073569	0.063047	0.066465	0.033269	0.038167	0.068105	0.045305
Caldilinea	0.110589	0.102967	0.098368	0.116832	0.163351	0.103287	0.120252	0.129811	0.067679	0.052604	0.083765	0.130532	0.111797	0.064422	0.063833	0.09911	0.120255	0.08184	0.113477	0.097218	0.113415	0.154817	0.152383	0.114978	0.078291	0.111493	0.071566	0.101546	0.1043	0.09082	0.099751	0.07865	0.0968	0.17883	0.079275	0.083001	0.109067	0.071286	0.103188	0.067437	0.074702	0.06491	0.079228	0.100876	0.093051	0.103647	0.070748	0.073901	0.084947
myxobacterium SIBN-17	0.103145	0.21777	0.099613	0.118976	0.106807	0.177246	0.176232	0.109712	0.203815	0.083916	0.108798	0.109598	0.147766	0.130684	0.057286	0.118204	0.147586	0.07161	0.16585	0.093865	0.142579	0.107476	0.123184	0.0833	0.132492	0.163044	0.195864	0.171499	0.083158	0.046875	0.081448	0.089022	0.0561	0.100659	0.049234	0.030395	0.080365	0.074792	0.113174	0.073152	0.078346	0.047394	0.050932	0.053877	0.027795	0.037108	0.047476	0.04492	0.037377
Acidobacterium	0.054231	0.072195	0.042335	0.034299	0.042723	0.053556	0.060126	0.099662	0.11591	0.093936	0.06162	0.121912	0.077772	0.034051	0.16122	0.102747	0.11151	0.087523	0.0805	0.093865	0.056168	0.099799	0.08851	0.063355	0.130083	0.143862	0.135598	0.098161	0.135308	0.09375	0.068636	0.095072	0.1177	0.143492	0.085116	0.107551	0.096629	0.108682	0.07212	0.088011	0.090189	0.09891	0.121672	0.092852	0.10997	0.069098	0.086574	0.13621	0.123457
Propionibacterium	0.091449	0.203567	0.153155	0.349425	0.027644	0.066308	0.130619	0.03015	0.064567	0.043837	0.047178	0.145309	0.037914	0.040494	0.051558	0.122751	0.148679	0.05115	0.115416	0.065929	0.036725	0.094681	0.11041	0.20649	0.018067	0.1043	0.047083	0.145549	0.02678	0.118164	0.018303	0.03025	0.0924	0.018204	0.071765	0.037409	0.154033	0.14374	0.078778	0.09144	0.305184	0.045334	0.107524	0.027512	0.026586	0.020473	0.038167	0.082596	0.207271
Synechococcus	0.224368	0.203567	0.110819	0.143629	0.25131	0.229527	0.202148	0.146561	0.154028	0.161569	0.125166	0.241361	0.118602	0.091111	0.066289	0.064558	0.062314	0.063653	0.133844	0.181026	0.07345	0.062694	0.107672	0.059835	0.068655	0.089914	0.131832	0.097033	0.049331	0.0625	0.053994	0.046672	0.044	0.085667	0.028372	0.067804	0.062187	0.039733	0.066573	0.065151	0.041906	0.073152	0.041029	0.060755	0.060423	0.028151	0.055854	0.026083	0.038509
Thiorhodospira	0.087195	0.126638	0.084671	0.07503	0.060314	0.096912	0.131655	0.147399	0.094128	0.091431	0.084728	0.129301	0.14485	0.092031	0.052376	0.085471	0.10495	0.055696	0.119296	0.101687	0.136099	0.108755	0.138696	0.077434	0.0807	0.070732	0.123357	0.101546	0.124033	0.083984	0.088769	0.07865	0.0847	0.052471	0.07093	0.056113	0.089932	0.09349	0.124269	0.078867	0.058304	0.055637	0.029711	0.080242	0.061631	0.047345	0.092159	0.059411	0.077019
Thermosediminibacter	0.097829	0.074562	0.088406	0.125407	0.087958	0.071409	0.118179	0.110549	0.075458	0.112723	0.16753	0.098515	0.086521	0.120561	0.074472	0.12366	0.088552	0.02387	0.114446	0.121801	0.122057	0.09724	0.087598	0.052796	0.313162	0.082721	0.14219	0.139907	0.084568	0.073242	0.070466	0.040622	0.0759	0.15313	0.042558	0.038578	0.054533	0.063105	0.117612	0.049149	0.02733	0.03297	0.099035	0.046999	0.09426	0.052463	0.025134	0.042022	0.061162
Natronocella	0.089322	0.123087	0.058522	0.061096	0.092985	0.122415	0.123362	0.149911	0.118244	0.090178	0.108798	0.156392	0.114713	0.068103	0.046648	0.066376	0.052475	0.06138	0.106687	0.09163	0.117736	0.101079	0.116797	0.082127	0.069859	0.099505	0.100757	0.102674	0.091615	0.083984	0.113478	0.093343	0.0627	0.034267	0.082613	0.070142	0.087062	0.082972	0.099859	0.086868	0.047372	0.059758	0.076399	0.079096	0.058006	0.065259	0.079126	0.085494	0.040775
marine gamma proteobacterium HTCC2180	0.011697	0.078113	0.047316	0.033228	0.027644	0.138992	0.158608	0.082074	0.085571	0.048846	0.086653	0.07758	0.142906	0.004602	0.054013	0.056374	0.03061	0.07843	0.068862	0.045815	0.082091	0.09852	0.141434	0.160734	0.090335	0.082721	0.156315	0.113957	0.102891	0.09375	0.150084	0.057907	0.0847	0.086738	0.068427	0.088846	0.123418	0.044408	0.118721	0.060579	0.040084	0.043273	0.028296	0.151314	0.080967	0.076775	0.109846	0.108678	0.098539
Adhaeribacter	0.095702	0.151492	0.216658	0.204725	0.098011	0.181072	0.137875	0.159961	0.089461	0.100198	0.113612	0.089895	0.168182	0.17854	0.067925	0.063649	0.086365	0.028417	0.102808	0.122919	0.109095	0.079328	0.10676	0.049276	0.072268	0.11509	0.144073	0.08575	0.070473	0.041992	0.045757	0.052722	0.0451	0.033196	0.055075	0.046761	0.059317	0.040902	0.079887	0.060579	0.046461	0.062849	0.041029	0.060755	0.03142	0.024312	0.034443	0.03043	0.039642
Reinekea	0.049978	0.114802	0.063503	0.037515	0.082932	0.063758	0.150315	0.092962	0.075458	0.045089	0.077988	0.120681	0.083605	0.055219	0.038464	0.093654	0.069967	0.060243	0.072741	0.099452	0.079931	0.066533	0.090335	0.062182	0.063837	0.101903	0.058383	0.080108	0.084568	0.060547	0.087854	0.115815	0.0539	0.048188	0.099302	0.102875	0.119591	0.079466	0.075449	0.123444	0.055571	0.095819	0.091961	0.091705	0.122054	0.081894	0.107053	0.072452	0.074754
Luteolibacter	0.139299	0.123087	0.130742	0.110401	0.070367	0.070133	0.218734	0.154936	0.103463	0.076401	0.124203	0.130532	0.127351	0.106756	0.115391	0.121841	0.080899	0.06479	0.099898	0.083808	0.102614	0.075489	0.130484	0.07978	0.128878	0.105499	0.085691	0.133138	0.063426	0.026367	0.078703	0.053586	0.0649	0.122075	0.048399	0.031564	0.039226	0.035059	0.113174	0.075438	0.059215	0.022667	0.041029	0.045853	0.072508	0.019194	0.040029	0.04492	0.026051
Arthrobacter	0.064865	0.097049	0.061013	0.042874	0.064084	0.04463	0.053906	0.047737	0.051343	0.057614	0.036587	0.080043	0.06319	0.050617	0.031917	0.040008	0.224112	0.117076	0.076621	0.060342	0.048607	0.038384	0.079385	0.014079	0.097562	0.071931	0.054616	0.074467	0.097253	0.120117	0.053994	0.0605	0.0946	0.117792	0.085951	0.12041	0.064101	0.07596	0.099859	0.069723	0.143026	0.095819	0.082058	0.036682	0.066465	0.051184	0.087505	0.107229	0.151773
Rubrobacter	0.112716	0.073379	0.084671	0.062168	0.06911	0.065033	0.067383	0.094637	0.072347	0.118985	0.059695	0.064035	0.11763	0.050617	0.115391	0.066376	0.072153	0.050013	0.08244	0.078221	0.078851	0.095961	0.115884	0.064528	0.097562	0.080323	0.063091	0.082365	0.093025	0.083008	0.09609	0.068279	0.077	0.06425	0.065089	0.071311	0.085149	0.068949	0.069901	0.074295	0.068325	0.055637	0.074984	0.068779	0.068882	0.047345	0.080988	0.086943	0.092876
Laceyella	0.087195	0.050892	0.058522	0.045018	0.07288	0.121139	0.138912	0.102174	0.088683	0.077653	0.12998	0.071423	0.113741	0.056139	0.056468	0.07365	0.073246	0.079566	0.072741	0.086043	0.106935	0.127948	0.10311	0.084473	0.079495	0.071931	0.103582	0.089135	0.07893	0.081055	0.093345	0.049264	0.0825	0.19275	0.048399	0.044423	0.072711	0.045576	0.099859	0.066294	0.057393	0.041212	0.039614	0.08712	0.059215	0.078055	0.054923	0.031879	0.050968
Thermomonospora	0.039344	0.092315	0.068484	0.018222	0.055288	0.019127	0.04354	0.051087	0.073124	0.038827	0.063546	0.072655	0.073883	0.048776	0.081019	0.088199	0.057941	0.065926	0.0805	0.05252	0.063729	0.056297	0.114059	0.063355	0.028907	0.112692	0.067799	0.041747	0.090206	0.099609	0.113478	0.089022	0.1034	0.081384	0.090958	0.125086	0.11098	0.07596	0.043272	0.05715	0.059215	0.088607	0.149967	0.123802	0.097885	0.067818	0.149875	0.088392	0.078152
Rhodothalassium	0.021267	0.029588	0.1544	0.045018	0.022618	0.080335	0.066346	0.057787	0.028783	0.053856	0.033699	0.15393	0.097215	0.037733	0.071199	0.044554	0.06778	0.038646	0.069832	0.042463	0.045366	0.058856	0.090335	0.055142	0.036134	0.071931	0.041433	0.080108	0.112757	0.070312	0.09426	0.080379	0.0836	0.133854	0.076772	0.088846	0.095673	0.092321	0.064354	0.096012	0.130272	0.087577	0.087717	0.084827	0.096677	0.079335	0.067956	0.069554	0.096274
Desulfonatronovibrio	0.064865	0.076929	0.058522	0.036443	0.07288	0.095636	0.105739	0.115574	0.109687	0.112723	0.078951	0.094821	0.097215	0.05798	0.02537	0.089108	0.075433	0.062516	0.067892	0.089395	0.100454	0.063974	0.141434	0.08682	0.062632	0.074329	0.096049	0.082365	0.073292	0.041016	0.113478	0.065686	0.0715	0.068533	0.070096	0.077156	0.075581	0.07596	0.093202	0.062865	0.056482	0.070061	0.058006	0.096291	0.096677	0.048624	0.057716	0.089841	0.074754
Lewinella	0.043598	0.066278	0.062258	0.172569	0.049005	0.047181	0.243614	0.112224	0.13458	0.062624	0.108798	0.114524	0.129296	0.053378	0.054013	0.056374	0.060128	0.045466	0.090199	0.059224	0.102614	0.081886	0.097635	0.03989	0.101176	0.099505	0.198689	0.166986	0.070473	0.103516	0.101581	0.055315	0.0264	0.052471	0.057579	0.051437	0.061231	0.035059	0.179746	0.066294	0.022775	0.074182	0.03537	0.088266	0.038671	0.037108	0.04189	0.027532	0.048703
Arhodomonas	0.196721	0.152675	0.109574	0.115761	0.192252	0.090536	0.082932	0.123949	0.133802	0.105208	0.112649	0.118218	0.10402	0.158293	0.018823	0.057284	0.024051	0.02046	0.094079	0.135211	0.095053	0.095961	0.09216	0.035197	0.009636	0.111493	0.114882	0.102674	0.088796	0.024414	0.075042	0.075193	0.0429	0.011779	0.050903	0.056113	0.076538	0.053757	0.085435	0.075438	0.026419	0.042243	0.060836	0.060755	0.039879	0.039667	0.06237	0.057962	0.030581
Thiothrix	0.086132	0.098233	0.072219	0.051449	0.143247	0.121139	0.077749	0.072024	0.085571	0.070139	0.057769	0.108366	0.08166	0.040494	0.014731	0.055465	0.03061	0.018187	0.075651	0.088278	0.089652	0.056297	0.09216	0.053969	0.009636	0.103101	0.086632	0.077852	0.112757	0.05957	0.110733	0.083836	0.0374	0.006425	0.112654	0.114565	0.094716	0.064274	0.067682	0.082296	0.071058	0.084486	0.096206	0.091705	0.07855	0.083173	0.097744	0.086943	0.062295
Candidatus Metachlamydia	0.143553	0.117169	0.119535	0.120048	0.096754	0.105838	0.077749	0.062812	0.049009	0.056361	0.055843	0.080043	0.074855	0.08927	0.049103	0.045463	0.14212	0.089796	0.044615	0.049168	0.077771	0.07293	0.059311	0.072741	0.055406	0.100704	0.088516	0.090263	0.067654	0.076172	0.053994	0.082972	0.0704	0.071746	0.068427	0.056113	0.056447	0.086478	0.04771	0.075438	0.053749	0.051516	0.069325	0.04356	0.051964	0.033269	0.060508	0.09129	0.036244
Ammonifex	0.178644	0.147941	0.102103	0.13827	0.152043	0.070133	0.062199	0.080399	0.098018	0.077653	0.04429	0.049257	0.050552	0.109517	0.072836	0.040917	0.077619	0.06138	0.092139	0.10504	0.050767	0.095961	0.064786	0.052796	0.122856	0.094709	0.128065	0.056414	0.059197	0.049805	0.053994	0.087293	0.1023	0.041763	0.071765	0.067804	0.05836	0.064274	0.063244	0.076581	0.044639	0.059758	0.076399	0.034389	0.038671	0.053743	0.076334	0.053615	0.073621
Caldicellulosiruptor	0.021267	0.013019	0.001245	0.003216	0.010052	0.021678	0.127509	0.072024	0.029561	0.055109	0.074137	0.128069	0.077772	0.006442	0.077746	0.094564	0.072153	0.065926	0.08244	0.059224	0.14366	0.092122	0.083035	0.093859	0.084313	0.034767	0.041433	0.080108	0.085977	0.053711	0.056739	0.050993	0.0638	0.139209	0.073434	0.083001	0.076538	0.074792	0.069901	0.072009	0.07288	0.069031	0.090546	0.112339	0.070091	0.122841	0.070748	0.115924	0.110998
Teredinibacter	0.010634	0.021304	0.016187	0.083605	0.022618	0.082885	0.063236	0.029312	0.054454	0.041332	0.03755	0.054183	0.058329	0.019327	0.136669	0.199129	0.122442	0.080703	0.019398	0.044698	0.052927	0.103638	0.046536	0.076261	0.027703	0.076727	0.075332	0.08575	0.07893	0.151367	0.071382	0.074329	0.0176	0.01285	0.100137	0.078325	0.085149	0.078298	0.130926	0.147447	0.071058	0.142183	0.029711	0.060755	0.076133	0.127959	0.047476	0.027532	0.106467
Thermodesulfobium	0.038281	0.105334	0.032374	0.016078	0.047749	0.051006	0.075676	0.081237	0.070791	0.105208	0.089542	0.15393	0.082633	0.022087	0.103116	0.105475	0.154146	0.102299	0.074681	0.064812	0.047526	0.088284	0.09946	0.064528	0.0807	0.040761	0.052733	0.058671	0.070473	0.040039	0.082363	0.04235	0.0528	0.048188	0.070096	0.109889	0.066971	0.044408	0.04993	0.058293	0.050105	0.047394	0.052347	0.115778	0.096677	0.065259	0.114501	0.049268	0.097406
Sphingomonas	0.032964	0.048525	0.054787	0.051449	0.050262	0.098187	0.086042	0.052762	0.05601	0.061371	0.536289	0.049257	0.072911	0.036812	0.031917	0.064558	0.053568	0.01023	0.050434	0.04805	0.069129	0.044782	0.062048	0.091513	0.019272	0.047954	0.659159	0.075595	0.047922	0.076172	0.070466	0.040622	0.0693	0.039621	0.049234	0.056113	0.127245	0.056094	0.066573	0.044577	0.058304	0.052546	0.058006	0.071072	0.051964	0.039667	0.053992	0.047818	0.052101
Byssovorax	0.052104	0.061544	0.068484	0.073958	0.095498	0.114764	0.143059	0.115574	0.145471	0.12149	0.127092	0.177327	0.105964	0.064422	0.06056	0.077287	0.110416	0.079566	0.107657	0.113979	0.07237	0.110035	0.08121	0.049276	0.071064	0.131874	0.095107	0.055286	0.05356	0.03125	0.053079	0.087293	0.0594	0.0514	0.030876	0.046761	0.045923	0.058431	0.077668	0.042291	0.056482	0.036061	0.043858	0.038975	0.027795	0.028151	0.059578	0.050717	0.032846
Thermaerobacter	0.115906	0.113619	0.094632	0.123264	0.140734	0.12879	0.02488	0.038525	0.056788	0.053856	0.03755	0.0431	0.039858	0.133445	0.06547	0.029096	0.064501	0.048876	0.074681	0.075986	0.054007	0.0499	0.033762	0.058662	0.065041	0.085119	0.054616	0.049645	0.074702	0.079102	0.065891	0.101122	0.0803	0.039621	0.076772	0.075987	0.096629	0.082972	0.046601	0.065151	0.076524	0.079334	0.087717	0.045853	0.060423	0.038388	0.057716	0.086943	0.057764
Desulfomicrobium	0.101019	0.097049	0.112064	0.120048	0.144503	0.098187	0.083969	0.120599	0.113576	0.092683	0.080877	0.065266	0.110825	0.116879	0.031917	0.076378	0.034983	0.031827	0.0805	0.117332	0.089652	0.081886	0.104022	0.029331	0.084313	0.099505	0.120532	0.106059	0.076111	0.027344	0.059485	0.077786	0.0583	0.042833	0.035882	0.038578	0.047836	0.053757	0.083216	0.054864	0.032796	0.034	0.029711	0.057316	0.048338	0.03199	0.044683	0.053615	0.046438
Actinomadura	0.140363	0.118353	0.058522	0.052521	0.115603	0.056107	0.047686	0.064487	0.062234	0.075148	0.036587	0.115755	0.085549	0.051537	0.032735	0.090017	0.110416	0.094343	0.125115	0.080456	0.037805	0.067812	0.059311	0.061009	0.025294	0.056346	0.025425	0.074467	0.064835	0.054688	0.06223	0.063093	0.0803	0.074959	0.043393	0.07248	0.070798	0.07596	0.099859	0.049149	0.071058	0.093758	0.058006	0.079096	0.06284	0.042226	0.029789	0.040573	0.054366
actinobacterium YJF2-33	0.014887	0.049708	0.011206	0.015006	0.016335	0.035704	0.082932	0.087937	0.090239	0.063876	0.085691	0.182253	0.077772	0.020247	0.051558	0.098201	0.054662	0.045466	0.048494	0.081573	0.087492	0.081886	0.071173	0.051623	0.126469	0.081522	0.058383	0.084621	0.060607	0.09375	0.087854	0.059636	0.0704	0.071746	0.100137	0.070142	0.063144	0.050251	0.059915	0.060579	0.040084	0.085516	0.055177	0.052731	0.044713	0.058861	0.054923	0.072452	0.040775
actinobacterium MSI70	0.074435	0.055626	0.039845	0.039659	0.056545	0.031879	0.04665	0.022612	0.020226	0.033817	0.025996	0.035712	0.036942	0.057059	0.063833	0.057284	0.044822	0.055696	0.033946	0.016762	0.031324	0.02431	0.070261	0.073914	0.026498	0.009591	0.025425	0.059799	0.033827	0.117188	0.091515	0.089022	0.1342	0.083525	0.100137	0.102875	0.073668	0.066611	0.035505	0.062865	0.105676	0.096849	0.152797	0.100876	0.116012	0.081894	0.132188	0.127516	0.144977
Campylobacter	0.065928	0.055626	0.031129	0.020365	0.028901	0.079059	0.137875	0.068674	0.095684	0.047594	0.077988	0.092358	0.077772	0.024848	0.079383	0.06183	0.057941	0.053423	0.052374	0.067047	0.106935	0.112594	0.113147	0.049276	0.042156	0.033568	0.076274	0.071082	0.093025	0.084961	0.0604	0.037164	0.0396	0.199175	0.065923	0.045592	0.073668	0.040902	0.127598	0.073152	0.056482	0.027818	0.072154	0.085974	0.061631	0.039667	0.042821	0.021736	0.058897
Methanobacterium	0.214798	0.102967	0.490593	0.172569	0.536547	0.192548	0.036283	0.010887	0.060678	0.02004	0.033699	0.028323	0.030137	0.128843	0.038464	0.043645	0.032797	0.019323	0.043645	0.027936	0.039965	0.034546	0.027374	0.053969	0.024089	0.17743	0.054616	0.024822	0.019732	0.039062	0.038436	0.027657	0.0374	0.018204	0.060082	0.06079	0.044009	0.030384	0.04882	0.028575	0.028241	0.038122	0.014148	0.028658	0.033837	0.029431	0.05213	0.031879	0.039642
Roseivirga	0.01276	0.093499	0.0386	0.012862	0.062827	0.071409	0.090189	0.112224	0.168809	0.082663	0.090505	0.078812	0.066106	0.005522	0.129304	0.117295	0.098391	0.065926	0.076621	0.10057	0.058328	0.085725	0.09216	0.052796	0.107198	0.071931	0.098874	0.080108	0.090206	0.041016	0.055824	0.0363	0.0297	0.078171	0.048399	0.058452	0.091846	0.073623	0.084325	0.053721	0.058304	0.037091	0.019807	0.085974	0.04713	0.03071	0.055854	0.049268	0.047571
Fluviicola	0.046788	0.143207	0.07969	0.034299	0.049005	0.121139	0.191781	0.071187	0.171142	0.082663	0.12998	0.075118	0.14485	0.001841	0.056468	0.080015	0.081992	0.04433	0.044615	0.131858	0.055087	0.044782	0.072086	0.07978	0.075882	0.110295	0.129948	0.172628	0.152222	0.026367	0.038436	0.023336	0.0319	0.108154	0.027538	0.031564	0.039226	0.068949	0.217471	0.107442	0.030974	0.021637	0.03254	0.025219	0.008459	0.016635	0.009309	0.01449	0.020387
Luteibacter	0.020204	0.069828	0.027394	0.036443	0.022618	0.076509	0.152388	0.065324	0.07857	0.102703	0.072211	0.132995	0.087493	0.022087	0.066289	0.070923	0.085272	0.062516	0.108627	0.063694	0.100454	0.112594	0.072998	0.053969	0.140923	0.037164	0.083807	0.145549	0.046512	0.0625	0.052163	0.059636	0.0473	0.150988	0.037551	0.039747	0.035399	0.040902	0.088764	0.074295	0.030063	0.018546	0.048103	0.063047	0.051964	0.03071	0.042821	0.023185	0.04304
Saccharophagus	0.010634	0.041424	0.014942	0.039659	0.027644	0.030604	0.073603	0.074537	0.026449	0.055109	0.021182	0.028323	0.060273	0.011964	0.067107	0.054556	0.123535	0.062516	0.037826	0.058107	0.046446	0.184245	0.059311	0.042237	0.043361	0.043159	0.045199	0.055286	0.118395	0.132812	0.048503	0.038893	0.0363	0.050329	0.078441	0.079494	0.133942	0.096995	0.059915	0.112014	0.061948	0.050485	0.028296	0.278555	0.066465	0.09469	0.019549	0.021736	0.101937
Thalassospira	0.054231	0.082847	0.053542	0.049305	0.081676	0.052281	0.080859	0.082912	0.054454	0.042584	0.088579	0.06034	0.075828	0.046936	0.036009	0.068195	0.019678	0.0341	0.052374	0.05252	0.064809	0.040943	0.096722	0.055142	0.022885	0.058744	0.048024	0.071082	0.095843	0.056641	0.107072	0.047536	0.0363	0.016063	0.057579	0.051437	0.080365	0.096995	0.090983	0.131445	0.051016	0.085516	0.055177	0.095144	0.149849	0.106206	0.058647	0.042022	0.04304
Reichenbachiella	0.036154	0.075746	0.024903	0.033228	0.026388	0.091811	0.075676	0.061137	0.106575	0.057614	0.065471	0.125606	0.104992	0.022087	0.110481	0.117295	0.034983	0.046603	0.0805	0.045815	0.058328	0.052459	0.113147	0.097379	0.063837	0.063539	0.13089	0.126368	0.091615	0.03125	0.095175	0.019014	0.0682	0.034267	0.050068	0.035071	0.150206	0.086478	0.156446	0.048006	0.029152	0.042243	0.016977	0.106607	0.056798	0.020473	0.025134	0.018838	0.045305
Ignavibacterium	0.425342	0.111252	0.128251	0.206868	0.222409	0.127515	0.03421	0.03015	0.066123	0.058866	0.032736	0.028323	0.046663	0.185903	0.058105	0.046372	0.043729	0.04092	0.065952	0.04805	0.023763	0.043502	0.034674	0.042237	0.036134	0.057545	0.051791	0.045131	0.02537	0.061523	0.035691	0.070872	0.0484	0.031054	0.03922	0.028057	0.053577	0.039733	0.046601	0.035433	0.040995	0.075213	0.086302	0.02178	0.048338	0.040947	0.061439	0.028981	0.029448
Methanosphaera	0.135046	0.113619	0.343664	0.122192	0.241258	0.202749	0.039393	0.041037	0.068457	0.045089	0.050066	0.018472	0.078744	0.157373	0.013094	0.045463	0.03061	0.0341	0.021337	0.041345	0.046446	0.019192	0.029199	0.03637	0.012045	0.152254	0.077216	0.060927	0.035237	0.032227	0.040266	0.020743	0.0473	0.016063	0.067592	0.03624	0.056447	0.031553	0.062135	0.038862	0.041906	0.056667	0.055177	0.053877	0.064048	0.060141	0.034443	0.046369	0.054366
marine gamma proteobacterium HTCC2151	0.026584	0.150308	0.022413	0.007503	0.016335	0.137716	0.154462	0.060299	0.076236	0.066381	0.045252	0.080043	0.116658	0.002761	0.052376	0.044554	0.060128	0.053423	0.054314	0.062577	0.045366	0.038384	0.10311	0.07978	0.039748	0.063539	0.156315	0.127496	0.066245	0.045898	0.127206	0.043214	0.0429	0.052471	0.030041	0.065466	0.077495	0.047913	0.112064	0.038862	0.033707	0.035031	0.039614	0.136412	0.065257	0.016635	0.079126	0.046369	0.053234
Ammoniphilus	0.057421	0.053259	0.034864	0.033228	0.07288	0.048456	0.03732	0.039362	0.04123	0.033817	0.042364	0.061572	0.09041	0.071784	0.022096	0.080015	0.068874	0.08866	0.041705	0.045815	0.037805	0.034546	0.039236	0.023465	0.040952	0.053948	0.034841	0.03272	0.07893	0.103516	0.080533	0.057043	0.0924	0.074959	0.093461	0.08417	0.078452	0.060768	0.041053	0.052578	0.055571	0.086546	0.106109	0.089413	0.088218	0.038388	0.058647	0.036226	0.127987
Thermoflavimicrobium	0.059548	0.089948	0.044826	0.037515	0.087958	0.051006	0.030063	0.036012	0.047453	0.070139	0.036587	0.07758	0.061245	0.045095	0.046648	0.046372	0.060128	0.05797	0.060133	0.092748	0.059408	0.092122	0.067523	0.049276	0.027703	0.092312	0.064974	0.042875	0.084568	0.09375	0.076872	0.040622	0.0407	0.028913	0.062586	0.086508	0.067928	0.074792	0.041053	0.069723	0.060126	0.095819	0.06508	0.056169	0.060423	0.058861	0.055854	0.055064	0.06909
mle1-Myxococcales	0.163757	0.101784	0.109574	0.126479	0.172147	0.08161	0.094336	0.080399	0.080126	0.051351	0.069323	0.059109	0.071939	0.110437	0.028643	0.055465	0.038263	0.038646	0.067892	0.071516	0.043206	0.067812	0.052011	0.04341	0.072268	0.131874	0.071566	0.067697	0.035237	0.042969	0.052163	0.053586	0.0231	0.044975	0.035048	0.054944	0.050707	0.056094	0.07212	0.070866	0.03644	0.048425	0.045273	0.04356	0.019335	0.029431	0.048407	0.068105	0.048703
Nannocystis	0.020204	0.035506	0.031129	0.031084	0.021361	0.057382	0.132692	0.110549	0.091795	0.167831	0.070286	0.152698	0.069023	0.027609	0.063015	0.047282	0.110416	0.121623	0.136754	0.088278	0.042126	0.102358	0.037411	0.041063	0.142128	0.1043	0.124298	0.069954	0.032418	0.069336	0.070466	0.076057	0.0737	0.080313	0.038386	0.032733	0.024875	0.057262	0.043272	0.03429	0.057393	0.028849	0.036784	0.009171	0.007251	0.008957	0.047476	0.03043	0.033979
Vibrio	0.02233	0.029588	0.11829	0.657049	0.022618	0.043355	0.04354	0.032662	0.039674	0.025049	0.016368	0.018472	0.026248	0.854048	0.012276	0.019095	0.012026	0.01364	0.017458	0.044698	0.019443	0.030707	0.034674	0.045756	0.007227	0.053948	0.043316	0.051901	0.040874	0.022461	0.03203	0.017286	0.011	0.004283	0.086785	0.045592	0.047836	0.035059	0.028848	0.054864	0.023686	0.173092	0.011318	0.051584	0.045921	0.076775	0.012102	0.034777	0.029448
Acidiferrobacter	0.01276	0.027221	0.012452	0.010719	0.011309	0.020402	0.065309	0.045225	0.028005	0.056361	0.057769	0.055415	0.070967	0.004602	0.066289	0.062739	0.100577	0.07502	0.072741	0.062577	0.051847	0.062694	0.051099	0.072741	0.020476	0.021579	0.031075	0.057543	0.094434	0.078125	0.107987	0.093343	0.0803	0.036408	0.094296	0.059621	0.061231	0.086478	0.065463	0.053721	0.077435	0.100971	0.134405	0.042414	0.055589	0.052463	0.074472	0.068105	0.088345
Smithella	0.076562	0.097049	0.083426	0.137198	0.190996	0.167045	0.066346	0.059462	0.084793	0.033817	0.042364	0.067729	0.048607	0.141728	0.023733	0.05001	0.032797	0.022733	0.053344	0.065929	0.07561	0.055017	0.043799	0.045756	0.061428	0.098306	0.068741	0.023694	0.056379	0.050781	0.039351	0.034572	0.0352	0.010708	0.058413	0.033902	0.04688	0.032721	0.088764	0.061722	0.020953	0.036061	0.066495	0.044706	0.048338	0.021753	0.06237	0.095637	0.06456
Desulfococcus	0.232875	0.098233	0.165606	0.27118	0.339268	0.154293	0.033173	0.045225	0.065345	0.045089	0.026959	0.048026	0.053468	0.254926	0.039282	0.026369	0.048102	0.031827	0.031036	0.04358	0.038885	0.033266	0.031937	0.032851	0.059019	0.097107	0.056499	0.031592	0.036646	0.047852	0.036606	0.05445	0.0572	0.017133	0.025869	0.026888	0.041139	0.02571	0.042163	0.048006	0.055571	0.028849	0.038199	0.028658	0.021752	0.038388	0.053061	0.026083	0.030581
Methylocaldum	0.01595	0.013019	0.008716	0.010719	0.018848	0.008926	0.013477	0.041037	0.009335	0.061371	0.020219	0.018472	0.02722	0.014725	0.324896	0.065467	0.024051	0.063653	0.040735	0.016762	0.049687	0.207275	0.040149	0.023465	0.026498	0.044358	0.054616	0.062056	0.112757	0.101562	0.02837	0.159029	0.2431	0.022488	0.045896	0.025719	0.095673	0.086478	0.037725	0.105156	0.048283	0.020606	0.151382	0.067633	0.033837	0.103647	0.02048	0.03043	0.04304
Pseudospirillum	0.029774	0.071012	0.012452	0.016078	0.049005	0.124965	0.163792	0.067837	0.059122	0.060119	0.060657	0.108366	0.070967	0.013805	0.054831	0.060011	0.031704	0.06138	0.063043	0.05252	0.087492	0.044782	0.150558	0.050449	0.06745	0.037164	0.137482	0.076723	0.07893	0.09082	0.067721	0.061365	0.0341	0.101729	0.0242	0.040916	0.11098	0.023372	0.116502	0.02286	0.037351	0.023697	0.049518	0.105461	0.043505	0.048624	0.051199	0.057962	0.040775
Chlamydiales	0.113779	0.097049	0.07471	0.087892	0.087958	0.198924	0.072566	0.102174	0.058344	0.075148	0.107835	0.06034	0.071939	0.092031	0.038464	0.015457	0.04045	0.03751	0.071771	0.063694	0.093973	0.066533	0.091248	0.045756	0.060224	0.069534	0.053674	0.091391	0.062016	0.035156	0.043927	0.046672	0.033	0.019275	0.035048	0.040916	0.065057	0.047913	0.068792	0.048006	0.025508	0.037091	0.045273	0.059608	0.032628	0.035829	0.035374	0.036226	0.041907
Thermohalobacter	0.043598	0.101784	0.048561	0.04609	0.065341	0.067583	0.048723	0.065324	0.086349	0.078906	0.095319	0.075118	0.057357	0.05798	0.054831	0.042735	0.028424	0.076156	0.115416	0.090513	0.049687	0.090843	0.025549	0.061009	0.072268	0.06234	0.095107	0.07221	0.063426	0.042969	0.047588	0.065686	0.0671	0.035338	0.050903	0.03624	0.039226	0.06778	0.079887	0.064008	0.055571	0.057697	0.060836	0.035536	0.03142	0.021753	0.044683	0.03043	0.036244
Phenylobacterium	0.007443	0.033139	0.012452	0.022509	0.010052	0.218051	0.118179	0.069512	0.030339	0.030059	0.133831	0.091126	0.087493	0.007362	0.071199	0.091836	0.092925	0.015913	0.064982	0.041345	0.096133	0.058856	0.097635	0.065701	0.065041	0.057545	0.133715	0.077852	0.100072	0.05957	0.041182	0.037164	0.0418	0.106013	0.03922	0.063128	0.101413	0.031553	0.042163	0.043434	0.022775	0.047394	0.029711	0.048145	0.038671	0.035829	0.029789	0.028981	0.032846
Leptolyngbya	0.084005	0.093499	0.051052	0.062168	0.116859	0.102012	0.081896	0.080399	0.073902	0.076401	0.071248	0.100978	0.084577	0.047856	0.080201	0.05001	0.089645	0.01705	0.064982	0.05252	0.077771	0.046061	0.076648	0.035197	0.022885	0.053948	0.137482	0.066569	0.066245	0.045898	0.056739	0.025064	0.0363	0.039621	0.041724	0.07248	0.064101	0.046745	0.046601	0.053721	0.031885	0.034	0.026881	0.057316	0.066465	0.035829	0.026065	0.04492	0.036244
Thiohalospira	0.298803	0.192915	0.211677	0.411593	0.147016	0.019127	0.030063	0.058625	0.080904	0.048846	0.070286	0.02586	0.02722	0.660783	0.016368	0.029096	0.020771	0.01705	0.067892	0.051402	0.018362	0.043502	0.029199	0.005866	0.018067	0.113891	0.114882	0.051901	0.011276	0.011719	0.021964	0.017286	0.011	0.01285	0.015021	0.01169	0.010524	0.012855	0.038834	0.016002	0.007288	0.006182	0.015563	0.009171	0.009668	0.019194	0.006516	0.005796	0.005663
Spirochaeta	0.435975	0.147941	0.280161	0.418024	0.297802	0.195098	0.010367	0.024287	0.007001	0.012525	0.015405	0.01724	0.020415	0.519055	0.009821	0.014548	0.038263	0.005683	0.005819	0.014527	0.008641	0.006397	0.010037	0.004693	0.042156	0.05275	0.0226	0.018053	0.018323	0.03125	0.018303	0.020743	0.0022	0.014992	0.021696	0.019874	0.027745	0.015192	0.029958	0.006858	0.026419	0.008242	0.025466	0.012609	0.008459	0.007678	0.024203	0.03043	0.046438
Methanobrevibacter	0.121222	0.074562	0.307554	0.10397	0.219896	0.119864	0.030063	0.011725	0.087127	0.018787	0.021182	0.036943	0.04083	0.11872	0.045829	0.046372	0.057941	0.038646	0.030066	0.034641	0.033485	0.029428	0.060223	0.030504	0.016863	0.119885	0.067799	0.025951	0.038056	0.039062	0.043927	0.044079	0.0506	0.010708	0.053406	0.083001	0.042096	0.074792	0.046601	0.030861	0.050105	0.058728	0.029711	0.04356	0.060423	0.033269	0.023272	0.005796	0.028316
Clostridium	0.085068	0.066278	0.107084	0.053593	0.064084	0.104562	0.082932	0.061974	0.057566	0.027554	0.053918	0.094821	0.067078	0.069023	0.07038	0.084562	0.112603	0.043193	0.065952	0.060342	0.056168	0.065253	0.052924	0.048103	0.038543	0.095908	0.082866	0.044003	0.066245	0.050781	0.047588	0.039757	0.0176	0.041763	0.049234	0.066635	0.05836	0.054925	0.053258	0.059436	0.046461	0.03194	0.048103	0.057316	0.032628	0.029431	0.029789	0.023185	0.019255
Lentisphaera	0.066991	0.105334	0.07471	0.071814	0.049005	0.098187	0.119215	0.061974	0.099574	0.040079	0.042364	0.123144	0.086521	0.02945	0.066289	0.013639	0.020771	0.079566	0.052374	0.031288	0.064809	0.069092	0.045624	0.049276	0.015658	0.178629	0.184564	0.062056	0.062016	0.06543	0.059485	0.027657	0.0297	0.056754	0.023365	0.026888	0.064101	0.02571	0.069901	0.024003	0.022775	0.012364	0.073569	0.083681	0.048338	0.021753	0.043752	0.037675	0.032846
Thermoanaerobacter	0.032964	0.044974	0.027394	0.031084	0.052775	0.024228	0.025916	0.028475	0.038896	0.033817	0.025996	0.05172	0.033053	0.039573	0.033553	0.036371	0.032797	0.03751	0.033946	0.055872	0.043206	0.042223	0.052924	0.048103	0.008431	0.037164	0.025425	0.040618	0.090206	0.052734	0.075957	0.070872	0.0814	0.014992	0.066758	0.061959	0.088019	0.072454	0.056587	0.05715	0.061037	0.069031	0.117427	0.064194	0.082175	0.051184	0.065163	0.111576	0.082682
Candidatus Jettenia	0.047851	0.104151	0.059768	0.05788	0.043979	0.105838	0.072566	0.035175	0.10113	0.086421	0.04429	0.041869	0.038886	0.032211	0.079383	0.068195	0.126815	0.048876	0.064012	0.09163	0.07345	0.029428	0.043799	0.04341	0.083108	0.044358	0.050849	0.057543	0.040874	0.043945	0.037521	0.063093	0.0495	0.047117	0.025869	0.038578	0.084192	0.040902	0.043272	0.069723	0.058304	0.039152	0.03537	0.045853	0.049547	0.029431	0.054923	0.040573	0.044173
Alkalibacter	0.202037	0.068645	0.127006	0.144701	0.17843	0.179796	0.053906	0.05025	0.056788	0.047594	0.036587	0.067729	0.045691	0.162895	0.019641	0.022732	0.020771	0.009093	0.047524	0.05252	0.044286	0.030707	0.055661	0.03637	0.027703	0.1043	0.042374	0.044003	0.081749	0.027344	0.056739	0.044079	0.022	0.002142	0.040055	0.044423	0.05836	0.038564	0.04993	0.050292	0.032796	0.034	0.043858	0.061901	0.041088	0.033269	0.049338	0.027532	0.029448
Nitratifractor	0.166947	0.101784	0.107084	0.06324	0.120629	0.12624	0.090189	0.058625	0.104241	0.063876	0.067397	0.110829	0.09041	0.043255	0.078564	0.080015	0.055755	0.04774	0.08244	0.05699	0.044286	0.07293	0.062048	0.063355	0.018067	0.039562	0.057441	0.115085	0.028189	0.033203	0.025624	0.023336	0.0143	0.029983	0.034213	0.039747	0.053577	0.022204	0.093202	0.030861	0.039173	0.036061	0.03254	0.022926	0.04713	0.025592	0.026996	0.021736	0.012459
Caminibacter	0.011697	0.017753	0.004981	0.010719	0.005026	0.029329	0.02799	0.0201	0.077792	0.035069	0.040438	0.023397	0.042775	0.010123	0.067107	0.11184	0.013119	0.072746	0.076621	0.05252	0.022683	0.042223	0.023724	0.030504	0.033725	0.055147	0.043316	0.040618	0.071883	0.109375	0.058569	0.063093	0.1023	0.048188	0.082613	0.056113	0.067928	0.120368	0.037725	0.076581	0.060126	0.03297	0.089132	0.083681	0.058006	0.025592	0.094952	0.128965	0.052101
Ochrobactrum	0.026584	0.050892	0.042335	0.02894	0.04021	0.026778	0.04354	0.0335	0.039674	0.035069	0.029847	0.033249	0.038886	0.091111	0.018823	0.085471	0.004373	0.00682	0.032976	0.04805	0.064809	0.021751	0.062961	0.032851	0.013249	0.057545	0.043316	0.080108	0.033827	0.101562	0.147339	0.025929	0.0154	0.020346	0.068427	0.078325	0.077495	0.065443	0.039944	0.072009	0.214995	0.156607	0.086302	0.08712	0.074924	0.1254	0.110777	0.043471	0.036244
Nitriliruptor	0.02233	0.036689	0.013697	0.009647	0.022618	0.020402	0.044576	0.061974	0.014003	0.031312	0.033699	0.065266	0.045691	0.006442	0.031098	0.063649	0.114789	0.042056	0.044615	0.042463	0.063729	0.053738	0.098547	0.136096	0.036134	0.020381	0.017891	0.047388	0.05356	0.049805	0.097921	0.033707	0.0572	0.087809	0.051737	0.067804	0.075581	0.021035	0.043272	0.037719	0.055571	0.069031	0.073569	0.098583	0.09426	0.069098	0.120086	0.089841	0.095141
Methylophaga	0.036154	0.037873	0.047316	0.043946	0.062827	0.082885	0.093299	0.088774	0.062234	0.021292	0.036587	0.075118	0.046663	0.020247	0.063015	0.050919	0.059034	0.039783	0.067892	0.060342	0.038885	0.042223	0.054749	0.053969	0.028907	0.040761	0.080982	0.04626	0.066245	0.039062	0.049418	0.049264	0.022	0.058896	0.029207	0.031564	0.044966	0.051419	0.076559	0.064008	0.071969	0.345154	0.050932	0.028658	0.039879	0.039667	0.028858	0.021736	0.04304
Ruminobacter	0.041471	0.092315	0.061013	0.033228	0.03267	0.061207	0.03421	0.060299	0.044341	0.030059	0.054881	0.062803	0.064162	0.016566	0.040919	0.089108	0.03389	0.043193	0.050434	0.074869	0.041046	0.046061	0.029199	0.037544	0.028907	0.067136	0.0339	0.051901	0.059197	0.025391	0.067721	0.058772	0.088	0.050329	0.065923	0.051437	0.084192	0.0596	0.029958	0.05715	0.051927	0.040182	0.06791	0.06534	0.048338	0.055022	0.048407	0.073901	0.079284
Haloferula	0.137173	0.075746	0.12078	0.081461	0.075393	0.079059	0.177268	0.108874	0.112798	0.073896	0.124203	0.06034	0.086521	0.077306	0.032735	0.042735	0.042636	0.05115	0.0805	0.074869	0.051847	0.047341	0.080298	0.058662	0.115629	0.037164	0.095107	0.098161	0.02678	0.016602	0.03203	0.022472	0.0242	0.050329	0.018358	0.017535	0.022005	0.022204	0.106516	0.021717	0.040084	0.019576	0.005659	0.024073	0.030211	0.007678	0.014894	0.01449	0.016989
Ekhidna	0.013824	0.008285	0.006226	0.007503	0.005026	0.047181	0.097446	0.047737	0.066123	0.036322	0.050066	0.07758	0.115686	0.002761	0.094932	0.093654	0.086365	0.073883	0.091169	0.082691	0.059408	0.108755	0.08486	0.021118	0.061428	0.057545	0.090399	0.066569	0.071883	0.013672	0.03203	0.035436	0.044	0.067463	0.040889	0.044423	0.056447	0.039733	0.04771	0.051435	0.034618	0.030909	0.031125	0.059608	0.051964	0.021753	0.031651	0.018838	0.044173
Nitrincola	0.080815	0.043791	0.058522	0.084677	0.057801	0.112213	0.079823	0.087937	0.087127	0.088926	0.210857	0.07758	0.09041	0.066262	0.048284	0.054556	0.020771	0.03069	0.107657	0.060342	0.07669	0.07293	0.049274	0.024638	0.077086	0.097107	0.074391	0.058671	0.066245	0.022461	0.043927	0.026793	0.0297	0.029983	0.020862	0.017535	0.04688	0.038564	0.051039	0.044577	0.014576	0.024727	0.011318	0.024073	0.016918	0.024312	0.015825	0.03043	0.018122
Geobacillus	0.095702	0.047341	0.061013	0.082533	0.049005	0.093086	0.03732	0.046062	0.049787	0.061371	0.063546	0.0431	0.062217	0.073625	0.049921	0.058193	0.038263	0.04433	0.055283	0.042463	0.049687	0.053738	0.039236	0.049276	0.039748	0.092312	0.051791	0.050773	0.070473	0.03418	0.043927	0.052722	0.0572	0.024629	0.042558	0.03624	0.042096	0.049082	0.04882	0.050292	0.040995	0.051516	0.052347	0.040121	0.044713	0.040947	0.053992	0.047818	0.052101
Patulibacter	0.193531	0.114802	0.094632	0.090036	0.179687	0.057382	0.047686	0.056112	0.079348	0.061371	0.066434	0.030786	0.051524	0.087429	0.0401	0.03728	0.026238	0.055696	0.109597	0.061459	0.057248	0.053738	0.033762	0.030504	0.046974	0.049153	0.045199	0.045131	0.028189	0.011719	0.03386	0.020743	0.0572	0.061038	0.030876	0.038578	0.014351	0.024541	0.04993	0.021717	0.013665	0.028849	0.03537	0.027512	0.027795	0.03199	0.03072	0.03043	0.031714
Thermosulfidibacter	0.040407	0.04024	0.043581	0.06324	0.035183	0.016577	0.023843	0.031825	0.04123	0.078906	0.028884	0.01724	0.045691	0.053378	0.075291	0.055465	0.020771	0.152313	0.076621	0.054755	0.027004	0.057576	0.020987	0.044583	0.022885	0.027574	0.023541	0.034977	0.054969	0.055664	0.045757	0.070872	0.0814	0.009638	0.078441	0.035071	0.041139	0.070117	0.071011	0.043434	0.040995	0.054607	0.107524	0.045853	0.058006	0.03199	0.066094	0.066656	0.077019
Thermanaeromonas	0.017014	0.029588	0.026148	0.016078	0.025131	0.020402	0.02488	0.025962	0.023338	0.025049	0.020219	0.045563	0.05444	0.018406	0.046648	0.054556	0.039356	0.032963	0.033946	0.040228	0.038885	0.047341	0.055661	0.045756	0.007227	0.032369	0.032958	0.034977	0.063426	0.055664	0.068636	0.047536	0.0726	0.039621	0.077606	0.07248	0.080365	0.073623	0.068792	0.058293	0.071969	0.090667	0.069325	0.064194	0.067674	0.06142	0.068887	0.079697	0.071356
Halorhodospira	0.028711	0.048525	0.043581	0.026796	0.059058	0.033154	0.049759	0.064487	0.049787	0.048846	0.040438	0.05172	0.072911	0.057059	0.038464	0.02455	0.038263	0.046603	0.055283	0.082691	0.055087	0.0499	0.052011	0.056316	0.038543	0.047954	0.081924	0.058671	0.042284	0.074219	0.065891	0.044079	0.0352	0.028913	0.041724	0.063128	0.05549	0.049082	0.055477	0.028575	0.030063	0.038122	0.079228	0.049292	0.044713	0.035829	0.049338	0.043471	0.066825
Alkaliphilus	0.154186	0.086398	0.206696	0.524138	0.123142	0.051006	0.01866	0.025962	0.024893	0.016282	0.008665	0.028323	0.025276	0.675508	0.00491	0.030006	0.010932	0.00341	0.024247	0.031288	0.012962	0.016633	0.016425	0.016425	0.012045	0.034767	0.021658	0.023694	0.02678	0.014648	0.026539	0.0363	0.0198	0.009638	0.019193	0.025719	0.030615	0.016361	0.018862	0.024003	0.00911	0.026788	0.021222	0.032097	0.01571	0.019194	0.019549	0.021736	0.007928
Victivallis	0.01914	0.041424	0.034864	0.04609	0.022618	0.131341	0.191781	0.057787	0.107353	0.058866	0.058732	0.081275	0.105964	0.020247	0.031917	0.026369	0.04045	0.132989	0.014548	0.034641	0.038885	0.061415	0.068436	0.073914	0.043361	0.069534	0.161023	0.127496	0.059197	0.022461	0.054909	0.038893	0.0341	0.023558	0.028372	0.033902	0.064101	0.022204	0.063244	0.028575	0.01822	0.020606	0.025466	0.051584	0.027795	0.016635	0.027927	0.023185	0.031714
Oxalophagus	0.040407	0.072195	0.034864	0.049305	0.047749	0.077784	0.057016	0.045225	0.021004	0.040079	0.049104	0.054183	0.05444	0.033131	0.054831	0.077287	0.062314	0.038646	0.038795	0.033523	0.051847	0.058856	0.061136	0.055142	0.037339	0.040761	0.032958	0.038362	0.073292	0.081055	0.063145	0.041486	0.0682	0.099588	0.078441	0.030395	0.085149	0.037396	0.032177	0.036576	0.038262	0.045334	0.03537	0.025219	0.064048	0.037108	0.023272	0.039124	0.054366
Rheinheimera	0.038281	0.047341	0.031129	0.034299	0.025131	0.057382	0.100556	0.028475	0.046675	0.048846	0.031773	0.049257	0.057357	0.010123	0.026188	0.016367	0.032797	0.086386	0.041705	0.040228	0.060488	0.019192	0.054749	0.066875	0.024089	0.044358	0.079099	0.042875	0.036646	0.064453	0.050333	0.038029	0.0407	0.028913	0.049234	0.046761	0.066014	0.046745	0.061025	0.051435	0.049194	0.052546	0.036784	0.068779	0.065257	0.133077	0.054923	0.071003	0.073621
Jannaschia	0.032964	0.029588	0.018677	0.012862	0.047749	0.033154	0.248797	0.083749	0.049009	0.061371	0.097244	0.081275	0.146794	0.016566	0.022096	0.069104	0.07106	0.0341	0.035886	0.034641	0.064809	0.026869	0.073911	0.021118	0.065041	0.011989	0.060266	0.132009	0.038056	0.006836	0.040266	0.0121	0.0407	0.159555	0.023365	0.022212	0.025832	0.021035	0.179746	0.028575	0.026419	0.008242	0.022637	0.050438	0.056798	0.024312	0.03072	0.026083	0.026051
Marinomonas	0.029774	0.018936	0.031129	0.06324	0.047749	0.057382	0.076713	0.083749	0.063011	0.040079	0.0751	0.072655	0.093326	0.038653	0.041737	0.046372	0.042636	0.043193	0.105717	0.04805	0.069129	0.070371	0.053836	0.025811	0.048179	0.051551	0.062149	0.045131	0.036646	0.019531	0.027454	0.044943	0.0495	0.028913	0.037551	0.009352	0.024875	0.050251	0.046601	0.036576	0.019131	0.190608	0.015563	0.04356	0.043505	0.012796	0.024203	0.020287	0.063427
Aquicella	0.029774	0.063911	0.031129	0.066455	0.038953	0.045905	0.097446	0.095474	0.052899	0.053856	0.131906	0.110829	0.062217	0.051537	0.042556	0.041826	0.032797	0.018187	0.100868	0.037993	0.07453	0.060135	0.097635	0.035197	0.084313	0.034767	0.060266	0.077852	0.040874	0.019531	0.025624	0.029386	0.0638	0.079242	0.029207	0.045592	0.031572	0.040902	0.052149	0.032004	0.029152	0.03194	0.03537	0.019487	0.020544	0.03199	0.011171	0.020287	0.015857
Rhizobium	0.058485	0.061544	0.048561	0.051449	0.062827	0.076509	0.070493	0.064487	0.049787	0.066381	0.070286	0.072655	0.056385	0.061661	0.018823	0.039098	0.010932	0.014777	0.051404	0.072634	0.055087	0.026869	0.052924	0.03637	0.013249	0.053948	0.086632	0.062056	0.069064	0.018555	0.053994	0.055315	0.0385	0.009638	0.049234	0.042085	0.041139	0.031553	0.055477	0.052578	0.085634	0.048425	0.045273	0.051584	0.041088	0.028151	0.044683	0.056513	0.030581
Lamprocystis	0.058485	0.067461	0.048561	0.036443	0.045236	0.052281	0.089152	0.123111	0.080126	0.070139	0.098207	0.049257	0.062217	0.02853	0.013094	0.040917	0.017492	0.019323	0.066922	0.074869	0.057248	0.0499	0.049274	0.032851	0.054201	0.038363	0.064974	0.086878	0.033827	0.032227	0.06223	0.038029	0.0385	0.018204	0.027538	0.037409	0.041139	0.036227	0.065463	0.037719	0.020953	0.035031	0.046688	0.032097	0.045921	0.038388	0.056785	0.049268	0.036244
Devosia	0.047851	0.065094	0.054787	0.030012	0.03267	0.043355	0.099519	0.103849	0.063011	0.072643	0.094356	0.086201	0.060273	0.02853	0.018823	0.041826	0.039356	0.028417	0.061103	0.075986	0.047526	0.075489	0.062048	0.037544	0.083108	0.055147	0.053674	0.066569	0.039465	0.029297	0.057654	0.025064	0.044	0.071746	0.035048	0.033902	0.044009	0.019867	0.062135	0.028575	0.021864	0.035031	0.029711	0.045853	0.044713	0.03071	0.022342	0.039124	0.029448
Thiorhodovibrio	0.032964	0.049708	0.053542	0.056808	0.057801	0.080335	0.0311	0.058625	0.03734	0.052604	0.03755	0.032017	0.057357	0.066262	0.026188	0.043645	0.022958	0.019323	0.041705	0.059224	0.043206	0.039664	0.054749	0.051623	0.020476	0.07313	0.048024	0.03949	0.070473	0.037109	0.056739	0.047536	0.0264	0.018204	0.048399	0.033902	0.075581	0.077129	0.036615	0.046863	0.034618	0.059758	0.045273	0.036682	0.043505	0.039667	0.069817	0.049268	0.036244
Edaphobacter	0.008507	0.007101	0.014942	0.01179	0.006283	0.010201	0.010367	0.025125	0.026449	0.028807	0.019256	0.040637	0.030137	0.002761	0.063833	0.057284	0.038263	0.125033	0.032976	0.041345	0.023763	0.067812	0.032849	0.037544	0.025294	0.023977	0.021658	0.016924	0.070473	0.09082	0.041182	0.041486	0.0649	0.022488	0.050068	0.057282	0.043053	0.057262	0.029958	0.02286	0.074702	0.057697	0.101865	0.046999	0.041088	0.028151	0.060508	0.07535	0.092876
Candidatus Fritschea	0.013824	0.039056	0.049806	0.068599	0.047749	0.177246	0.059089	0.072024	0.050565	0.048846	0.056806	0.065266	0.10402	0.036812	0.022915	0.056374	0.038263	0.019323	0.052374	0.054755	0.030244	0.075489	0.041061	0.018772	0.038543	0.091113	0.10829	0.055286	0.049331	0.040039	0.022879	0.031979	0.0264	0.044975	0.026703	0.052606	0.054533	0.017529	0.033286	0.033147	0.025508	0.045334	0.025466	0.041267	0.035045	0.040947	0.014894	0.011592	0.038509
Oleiphilus	0.01276	0.010652	0.003735	0.022509	0.022618	0.012752	0.013477	0.03015	0.033451	0.028807	0.012517	0.009851	0.016527	0.021167	0.011457	0.020004	0.005466	0.015913	0.018428	0.013409	0.028084	0.056297	0.049274	0.032851	0.015658	0.075528	0.0339	0.047388	0.108529	0.100586	0.133612	0.062229	0.0682	0.007496	0.032544	0.052606	0.048793	0.022204	0.057696	0.089154	0.109319	0.042243	0.00283	0.072218	0.016918	0.09469	0.014894	0.023185	0.063427
Thiorhodococcus	0.044661	0.067461	0.027394	0.039659	0.057801	0.030604	0.058053	0.046062	0.038118	0.045089	0.033699	0.039406	0.032081	0.032211	0.018004	0.040008	0.018585	0.028417	0.051404	0.05252	0.035645	0.075489	0.028287	0.057489	0.026498	0.046755	0.040491	0.033849	0.080339	0.041992	0.055824	0.070007	0.0473	0.016063	0.040889	0.026888	0.044966	0.064274	0.046601	0.042291	0.043728	0.037091	0.052347	0.051584	0.036254	0.021753	0.049338	0.052166	0.028316
Thermobispora	0.044661	0.015386	0.013697	0.022509	0.03644	0.015302	0.029026	0.035175	0.030339	0.02004	0.036587	0.107135	0.041802	0.011044	0.039282	0.041826	0.036077	0.026143	0.030066	0.061459	0.034565	0.040943	0.040149	0.029331	0.016863	0.047954	0.058383	0.027079	0.054969	0.057617	0.044842	0.047536	0.0649	0.019275	0.064254	0.039747	0.054533	0.049082	0.053258	0.078867	0.076524	0.057697	0.059421	0.049292	0.035045	0.028151	0.054923	0.040573	0.024918
Methylohalobius	0.018077	0.027221	0.017432	0.016078	0.023874	0.062482	0.070493	0.092124	0.008557	0.040079	0.107835	0.06034	0.048607	0.076386	0.011457	0.080925	0.057941	0.01023	0.038795	0.042463	0.119896	0.087004	0.114059	0.034024	0.083108	0.014386	0.0113	0.04626	0.054969	0.046875	0.034776	0.037164	0.0528	0.049258	0.032544	0.025719	0.039226	0.029216	0.056587	0.024003	0.023686	0.020606	0.015563	0.025219	0.049547	0.03199	0.015825	0.028981	0.038509
Candidatus Entotheonella	0.021267	0.031955	0.027394	0.038587	0.03267	0.029329	0.013477	0.025962	0.049787	0.058866	0.012517	0.038175	0.039858	0.022087	0.048284	0.043645	0.044822	0.04774	0.049464	0.045815	0.027004	0.030707	0.019162	0.07978	0.044565	0.055147	0.041433	0.028207	0.029599	0.073242	0.048503	0.058772	0.0495	0.020346	0.047565	0.044423	0.054533	0.080635	0.032177	0.035433	0.08199	0.069031	0.063665	0.030951	0.029003	0.017914	0.03072	0.050717	0.047571
Candidatus Koribacter	0.038281	0.017753	0.04109	0.02894	0.051519	0.052281	0.017623	0.04355	0.051343	0.032564	0.033699	0.046795	0.04958	0.009203	0.036009	0.030006	0.059034	0.05115	0.024247	0.023466	0.033485	0.070371	0.044711	0.032851	0.022885	0.071931	0.0339	0.016924	0.064835	0.048828	0.049418	0.021607	0.0528	0.040692	0.070096	0.037409	0.041139	0.056094	0.039944	0.044577	0.058304	0.047394	0.056591	0.032097	0.036254	0.008957	0.034443	0.026083	0.070223
Bauldia	0.045724	0.061544	0.039845	0.021437	0.025131	0.045905	0.050796	0.055275	0.042008	0.046342	0.115538	0.062803	0.034997	0.009203	0.043374	0.028187	0.051382	0.0341	0.021337	0.016762	0.038885	0.039664	0.041974	0.021118	0.044565	0.037164	0.058383	0.051901	0.028189	0.044922	0.036606	0.019014	0.0286	0.062108	0.030041	0.03624	0.04688	0.035059	0.069901	0.03429	0.050105	0.018546	0.024051	0.040121	0.048338	0.020473	0.05213	0.072452	0.066825
Candidatus	0.007443	0.022487	0.011206	0.009647	0.015079	0.00255	0.004147	0.008375	0.011669	0.037574	0.027922	0.028323	0.019443	0.019327	0.042556	0.048191	0.068874	0.06138	0.025217	0.042463	0.031324	0.021751	0.012775	0.073914	0.024089	0.015585	0.027308	0.007898	0.029599	0.084961	0.061315	0.05445	0.055	0.018204	0.055075	0.091184	0.059317	0.053757	0.016643	0.064008	0.049194	0.059758	0.125916	0.040121	0.042296	0.024312	0.077265	0.095637	0.053234
OM60(NOR5) clade	0.014887	0.029588	0.033619	0.051449	0.020105	0.062482	0.079823	0.039362	0.063789	0.067634	0.067397	0.05172	0.062217	0.035892	0.022096	0.03728	0.006559	0.076156	0.031036	0.058107	0.024843	0.02559	0.068436	0.105592	0.026498	0.067136	0.075332	0.071082	0.039465	0.037109	0.067721	0.022472	0.0363	0.027842	0.025034	0.028057	0.04975	0.018698	0.062135	0.036576	0.024597	0.021637	0.012733	0.074511	0.051964	0.046065	0.027927	0.018838	0.045305
Tistlia	0.040407	0.052075	0.022413	0.032156	0.062827	0.030604	0.042503	0.048575	0.040452	0.036322	0.04429	0.054183	0.038886	0.05982	0.018004	0.025459	0.015305	0.01023	0.023277	0.059224	0.046446	0.028148	0.041974	0.021118	0.002409	0.069534	0.038608	0.025951	0.073292	0.053711	0.069551	0.040622	0.022	0.006425	0.047565	0.043254	0.088976	0.06778	0.044382	0.048006	0.038262	0.051516	0.048103	0.059608	0.043505	0.028151	0.024203	0.043471	0.024918
Hyphomicrobium	0.075498	0.034322	0.062258	0.035371	0.037696	0.056107	0.057016	0.049412	0.045119	0.10145	0.058732	0.057877	0.037914	0.027609	0.00491	0.030006	0.03061	0.0341	0.099898	0.04358	0.07129	0.044782	0.037411	0.042237	0.050588	0.045556	0.0339	0.058671	0.039465	0.025391	0.051248	0.039757	0.0231	0.063179	0.023365	0.032733	0.032529	0.03389	0.034396	0.036576	0.030974	0.020606	0.039614	0.017195	0.019335	0.025592	0.035374	0.028981	0.036244
Olleya	0.032964	0.078113	0.112064	0.160779	0.04021	0.025503	0.082932	0.030987	0.070013	0.108965	0.10591	0.045563	0.064162	0.023928	0.027825	0.062739	0.008746	0.032963	0.025217	0.025701	0.022683	0.034546	0.070261	0.04693	0.030112	0.076727	0.084749	0.11847	0.069064	0.010742	0.013727	0.00605	0.0176	0.013921	0.009179	0.021043	0.019135	0.004674	0.043272	0.06858	0.005466	0.004121	0.005659	0.049292	0.045921	0.040947	0.024203	0.007245	0.038509
Incertae Sedis	0.082942	0.065094	0.069729	0.054665	0.070367	0.070133	0.01866	0.038525	0.007001	0.037574	0.032736	0.125606	0.020415	0.02853	0.080201	0.030006	0.065594	0.043193	0.065952	0.04805	0.047526	0.051179	0.022812	0.025811	0.028907	0.07313	0.032016	0.038362	0.015504	0.032227	0.0302	0.044079	0.0583	0.039621	0.030041	0.030395	0.025832	0.026878	0.022191	0.020574	0.024597	0.044303	0.059421	0.036682	0.022961	0.023033	0.015825	0.020287	0.009061
Marichromatium	0.046788	0.075746	0.075955	0.114689	0.060314	0.061207	0.042503	0.039362	0.045897	0.051351	0.045252	0.061572	0.042775	0.114118	0.006547	0.036371	0.013119	0.02046	0.041705	0.034641	0.038885	0.035825	0.044711	0.03637	0.037339	0.047954	0.060266	0.056414	0.043693	0.023438	0.0302	0.031979	0.0231	0.0257	0.030041	0.026888	0.024875	0.018698	0.057696	0.029718	0.024597	0.014424	0.021222	0.035536	0.022961	0.03071	0.018618	0.020287	0.032846
Candidatus Magnetoglobus	0.1712	0.068645	0.110819	0.148988	0.258849	0.136441	0.016586	0.028475	0.028005	0.01002	0.03081	0.055415	0.025276	0.261368	0.031098	0.028187	0.004373	0.060243	0.006789	0.021231	0.014042	0.02431	0.029199	0.012906	0.016863	0.059943	0.020716	0.044003	0.038056	0.025391	0.010982	0.017286	0.0275	0.035338	0.023365	0.015197	0.015308	0.019867	0.017753	0.016002	0.010021	0.009273	0.007074	0.004585	0.004834	0.014075	0.011171	0.010143	0.023785
Pedomicrobium	0.053168	0.059176	0.009961	0.008575	0.045236	0.090536	0.036283	0.055275	0.080904	0.031312	0.077025	0.032017	0.059301	0.017486	0.015549	0.014548	0.039356	0.043193	0.125115	0.05252	0.041046	0.034546	0.011862	0.04693	0.099971	0.074329	0.068741	0.051901	0.02678	0.02832	0.032945	0.031979	0.0253	0.023558	0.010848	0.017535	0.016264	0.040902	0.0233	0.04572	0.020042	0.018546	0.036784	0.026365	0.020544	0.029431	0.049338	0.028981	0.04304
JN18-A94-Geobacteraceae	0.037217	0.049708	0.090897	0.055737	0.094241	0.067583	0.074639	0.071187	0.033451	0.056361	0.06162	0.028323	0.045691	0.0589	0.017186	0.019095	0.036077	0.03751	0.051404	0.059224	0.049687	0.039664	0.049274	0.014079	0.069859	0.053948	0.045199	0.037233	0.018323	0.019531	0.017388	0.031979	0.0308	0.027842	0.020027	0.033902	0.030615	0.04207	0.045491	0.033147	0.024597	0.013394	0.042444	0.014902	0.033837	0.015355	0.031651	0.024634	0.035112
Dokdonella	0.026584	0.030772	0.048561	0.042874	0.047749	0.057382	0.054943	0.0335	0.032673	0.037574	0.031773	0.055415	0.036942	0.038653	0.023733	0.036371	0.056848	0.05115	0.038795	0.030171	0.043206	0.030707	0.052924	0.045756	0.089131	0.028772	0.038608	0.037233	0.042284	0.015625	0.035691	0.037164	0.0473	0.0514	0.037551	0.031564	0.040183	0.050251	0.055477	0.017145	0.01822	0.050485	0.028296	0.016048	0.024169	0.025592	0.04189	0.059411	0.045305
Candidatus Protochlamydia	0.090385	0.099417	0.023658	0.066455	0.049005	0.063758	0.036283	0.038525	0.036562	0.042584	0.04429	0.06034	0.045691	0.02945	0.064652	0.03728	0.096204	0.02046	0.020368	0.025701	0.048607	0.038384	0.052011	0.028158	0.042156	0.05275	0.045199	0.033849	0.02678	0.063477	0.026539	0.028522	0.044	0.026771	0.036717	0.031564	0.037312	0.015192	0.052149	0.016002	0.051016	0.026788	0.045273	0.013756	0.018127	0.010237	0.019549	0.021736	0.02152
Bdellovibrio	0.025521	0.029588	0.043581	0.036443	0.023874	0.065033	0.098482	0.087099	0.039674	0.037574	0.059695	0.05172	0.079716	0.018406	0.031098	0.035461	0.006559	0.070473	0.048494	0.026819	0.033485	0.037105	0.064786	0.089166	0.084313	0.045556	0.061208	0.068825	0.036646	0.015625	0.067721	0.007779	0.0165	0.0514	0.035048	0.04793	0.040183	0.00818	0.082106	0.013716	0.013665	0.009273	0.004244	0.055023	0.024169	0.017914	0.024203	0.01449	0.012459
Corynebacterium	0.060611	0.288781	0.139458	0.035371	0.022618	0.029329	0.0311	0.008375	0.007001	0.01002	0.049104	0.052952	0.018471	0.025769	0.063015	0.035461	0.047009	0.019323	0.038795	0.013409	0.019443	0.015354	0.026462	0.044583	0.027703	0.021579	0.010358	0.048516	0.029599	0.011719	0.012812	0.007779	0.0341	0.020346	0.059248	0.016366	0.04688	0.043239	0.027739	0.019431	0.071058	0.015455	0.028296	0.010317	0.008459	0.015355	0.021411	0.026083	0.041907
Gaiella	0.027647	0.057993	0.03611	0.043946	0.018848	0.026778	0.02177	0.038525	0.036562	0.048846	0.036587	0.032017	0.020415	0.034972	0.005729	0.018185	0.021865	0.011367	0.058193	0.065929	0.024843	0.038384	0.024637	0.019945	0.037339	0.040761	0.023541	0.031592	0.029599	0.058594	0.035691	0.05445	0.0374	0.03855	0.059248	0.017535	0.036356	0.030384	0.044382	0.036576	0.030974	0.039152	0.074984	0.032097	0.032628	0.023033	0.05213	0.046369	0.032846
Meridianimaribacter	0.008507	0.016569	0.011206	0.01179	0.010052	0.012752	0.122325	0.035175	0.01867	0.01503	0.02407	0.05172	0.047635	0.011044	0.002455	0.01273	0.010932	0.01705	0.012609	0.021231	0.024843	0.029428	0.091248	0.141962	0.014454	0.034767	0.043316	0.057543	0.047922	0.021484	0.064975	0.007779	0.0099	0.039621	0.021696	0.031564	0.05836	0.016361	0.04882	0.04572	0.008199	0.028849	0.014148	0.115778	0.044713	0.047345	0.027927	0.089841	0.050968
Desulfatiferula	0.075498	0.037873	0.082181	0.05788	0.094241	0.057382	0.0311	0.038525	0.050565	0.028807	0.034661	0.044332	0.04083	0.057059	0.0401	0.038189	0.032797	0.021597	0.043645	0.060342	0.048607	0.04862	0.041061	0.024638	0.049383	0.050352	0.050849	0.036105	0.045103	0.015625	0.012812	0.033707	0.033	0.031054	0.017524	0.025719	0.022961	0.016361	0.044382	0.028575	0.012754	0.016485	0.021222	0.033243	0.013293	0.03071	0.017687	0.01449	0.006796
Clostridiisalibacter	0.037217	0.046158	0.029884	0.037515	0.035183	0.031879	0.04354	0.035175	0.05601	0.047594	0.03755	0.033249	0.038886	0.035892	0.031098	0.01182	0.047009	0.005683	0.045585	0.072634	0.039965	0.039664	0.043799	0.028158	0.032521	0.076727	0.059324	0.03272	0.039465	0.040039	0.0302	0.026793	0.0187	0.022488	0.030041	0.032733	0.035399	0.018698	0.032177	0.030861	0.020042	0.021637	0.025466	0.029804	0.044713	0.010237	0.019549	0.062309	0.030581
Ferrithrix	0.16482	0.085214	0.07471	0.034299	0.041466	0.056107	0.030063	0.046062	0.040452	0.021292	0.031773	0.087432	0.036942	0.050617	0.02537	0.014548	0.027331	0.018187	0.025217	0.050285	0.024843	0.017913	0.031937	0.024638	0.019272	0.057545	0.042374	0.03272	0.029599	0.02832	0.032945	0.031114	0.022	0.005354	0.022531	0.032733	0.024875	0.012855	0.031067	0.025146	0.014576	0.030909	0.038199	0.030951	0.030211	0.019194	0.03072	0.050717	0.018122
Nodosilinea	0.040407	0.050892	0.029884	0.02894	0.033927	0.030604	0.03732	0.030987	0.0599	0.02004	0.036587	0.059109	0.057357	0.014725	0.072017	0.045463	0.009839	0.022733	0.065952	0.010057	0.031324	0.080607	0.058398	0.016425	0.019272	0.04196	0.027308	0.04626	0.032418	0.03418	0.032945	0.03025	0.0385	0.033196	0.044227	0.028057	0.027745	0.02571	0.055477	0.037719	0.017309	0.023697	0.031125	0.032097	0.04713	0.020473	0.027927	0.01449	0.014724
Tistrella	0.007443	0.017753	0.009961	0.009647	0.018848	0.008926	0.008293	0.009212	0.009335	0.01503	0.002888	0.019703	0.022359	0.004602	0.021278	0.022732	0.045916	0.053423	0.006789	0.010057	0.011882	0.012795	0.019162	0.051623	0.006022	0.013187	0.012242	0.005641	0.049331	0.072266	0.03386	0.027657	0.0363	0.024629	0.069261	0.07248	0.040183	0.061937	0.009986	0.013716	0.043728	0.043273	0.107524	0.056169	0.036254	0.034549	0.08285	0.09129	0.062295
Arcobacter	0.048914	0.205934	0.078445	0.02894	0.056545	0.094361	0.067383	0.031825	0.072347	0.061371	0.028884	0.083738	0.058329	0.017486	0.006547	0.018185	0.013119	0.007957	0.027157	0.023466	0.027004	0.019192	0.047449	0.017599	0.031316	0.111493	0.054616	0.024822	0.02537	0.020508	0.029285	0.010371	0.0286	0.021417	0.005841	0.029226	0.032529	0.028047	0.059915	0.025146	0.008199	0.022667	0.011318	0.028658	0.01571	0.008957	0.016756	0.011592	0.027183
Gemmatimonas	0.028711	0.037873	0.037355	0.010719	0.028901	0.024228	0.007257	0.025962	0.027227	0.036322	0.019256	0.033249	0.041802	0.016566	0.05565	0.021822	0.065594	0.048876	0.045585	0.030171	0.020523	0.043502	0.031024	0.04693	0.02168	0.025176	0.018833	0.027079	0.039465	0.06543	0.038436	0.027657	0.0396	0.040692	0.035882	0.038578	0.034442	0.063105	0.026629	0.027432	0.026419	0.035031	0.053762	0.018341	0.022961	0.016635	0.044683	0.037675	0.018122
Gilvibacter	0.00319	0.030772	0.034864	0.041802	0.00377	0.016577	0.055979	0.01675	0.028783	0.001252	0.018294	0.0431	0.061245	0.011044	0.009821	0.019095	0.03717	0.01023	0.020368	0.007822	0.021603	0.006397	0.113147	0.207664	0.008431	0.01079	0.023541	0.051901	0.039465	0.022461	0.051248	0.009507	0.0033	0.01285	0.013352	0.090015	0.044966	0.001169	0.031067	0.027432	0.004555	0.010303	0.011318	0.110046	0.088218	0.080614	0.03072	0.023185	0.052101
Rhodobacter	0.044661	0.054442	0.127006	0.026796	0.049005	0.061207	0.048723	0.054437	0.045119	0.041332	0.053918	0.036943	0.041802	0.036812	0.003274	0.028187	0.015305	0.011367	0.051404	0.042463	0.052927	0.033266	0.048361	0.023465	0.018067	0.033568	0.068741	0.044003	0.031008	0.015625	0.0302	0.023336	0.0275	0.03855	0.025869	0.030395	0.036356	0.003506	0.043272	0.017145	0.008199	0.022667	0.021222	0.040121	0.019335	0.025592	0.02048	0.028981	0.010194
Helicobacter	0.15844	0.139657	0.110819	0.078246	0.144503	0.058657	0.038356	0.0402	0.045897	0.038827	0.025996	0.044332	0.035969	0.065342	0.014731	0.044554	0.03717	0.009093	0.040735	0.045815	0.033485	0.020472	0.021899	0.001173	0.020476	0.063539	0.037666	0.024822	0.012685	0.012695	0.015558	0.006914	0.0165	0.014992	0.019193	0.022212	0.011481	0.010518	0.033286	0.008001	0.010021	0.017515	0.021222	0.022926	0.012085	0.011516	0.014894	0.008694	0.011326
Desulfofaba	0.122286	0.056809	0.070974	0.116832	0.1822	0.140267	0.048723	0.022612	0.024116	0.036322	0.025996	0.030786	0.020415	0.169337	0.014731	0.02455	0.027331	0.02387	0.020368	0.026819	0.019443	0.011515	0.015512	0.030504	0.026498	0.051551	0.036725	0.029335	0.008457	0.018555	0.022879	0.023336	0.022	0.008567	0.018358	0.019874	0.012437	0.011686	0.014424	0.013716	0.010021	0.005152	0.025466	0.014902	0.009668	0.011516	0.017687	0.010143	0.006796
Mesorhizobium	0.037217	0.055626	0.054787	0.050377	0.079163	0.045905	0.063236	0.038525	0.057566	0.045089	0.034661	0.0431	0.046663	0.043255	0.022096	0.022732	0.020771	0.02046	0.053344	0.040228	0.030244	0.044782	0.072086	0.035197	0.025294	0.055147	0.068741	0.04626	0.019732	0.019531	0.019218	0.025929	0.0209	0.022488	0.012517	0.023381	0.030615	0.021035	0.032177	0.024003	0.017309	0.014424	0.021222	0.030951	0.014502	0.017914	0.02048	0.015939	0.028316
Granulicella	0.01914	0.026038	0.003735	0.005359	0.010052	0.024228	0.083969	0.056112	0.052121	0.032564	0.084728	0.06034	0.056385	0.006442	0.049921	0.057284	0.079806	0.025007	0.058193	0.040228	0.07237	0.058856	0.074823	0.029331	0.125265	0.019182	0.037666	0.067697	0.022551	0.041016	0.016473	0.026793	0.0099	0.048188	0.009179	0.004676	0.015308	0.012855	0.065463	0.027432	0.002733	0.012364	0.004244	0.012609	0.029003	0.014075	0.007447	0.005796	0.02152
Enhygromyxa	0.013824	0.030772	0.024903	0.05788	0.031414	0.067583	0.069456	0.056112	0.098796	0.038827	0.043327	0.055415	0.060273	0.021167	0.039282	0.015457	0.03389	0.045466	0.065952	0.062577	0.023763	0.029428	0.011862	0.010559	0.065041	0.067136	0.105465	0.030464	0.022551	0.021484	0.029285	0.0484	0.0176	0.008567	0.017524	0.012859	0.024875	0.051419	0.018862	0.016002	0.016398	0.014424	0.024051	0.006878	0.004834	0.005118	0.002793	0.023185	0.004531
Gemmata	0.044661	0.033139	0.024903	0.047162	0.037696	0.054832	0.01555	0.019262	0.042008	0.045089	0.021182	0.029554	0.031109	0.025769	0.032735	0.034552	0.075433	0.022733	0.034916	0.030171	0.015122	0.026869	0.017337	0.012906	0.038543	0.022778	0.024483	0.028207	0.018323	0.016602	0.03386	0.050993	0.0275	0.072817	0.03922	0.018704	0.057404	0.035059	0.028848	0.02286	0.030063	0.024727	0.058006	0.033243	0.03142	0.019194	0.049338	0.036226	0.033979
Thermolithobacter	0.043598	0.033139	0.068484	0.052521	0.066597	0.020402	0.01555	0.0201	0.024116	0.023797	0.014442	0.009851	0.025276	0.095712	0.051558	0.032734	0.03717	0.046603	0.051404	0.050285	0.022683	0.020472	0.017337	0.017599	0.024089	0.04196	0.050849	0.028207	0.018323	0.03418	0.043927	0.019879	0.0352	0.009638	0.053406	0.019874	0.022005	0.035059	0.035505	0.032004	0.013665	0.024727	0.029711	0.041267	0.03142	0.015355	0.033512	0.03043	0.016989
Syntrophus	0.121222	0.056809	0.082181	0.096467	0.092985	0.090536	0.039393	0.022612	0.032673	0.031312	0.02407	0.029554	0.034025	0.078226	0.009821	0.022732	0.012026	0.009093	0.015518	0.010057	0.018362	0.02559	0.024637	0.015252	0.022885	0.034767	0.035783	0.018053	0.028189	0.020508	0.026539	0.023336	0.0396	0.01285	0.030041	0.021043	0.024875	0.028047	0.011095	0.02286	0.020042	0.018546	0.041029	0.019487	0.021752	0.016635	0.025134	0.034777	0.023785
Anaerolinea	0.115906	0.053259	0.061013	0.068599	0.153299	0.062482	0.02488	0.02345	0.039674	0.035069	0.025033	0.041869	0.037914	0.103075	0.027825	0.010911	0.019678	0.014777	0.019398	0.013409	0.024843	0.007677	0.016425	0.016425	0.008431	0.051551	0.047083	0.00677	0.022551	0.018555	0.039351	0.016421	0.022	0.010708	0.034213	0.022212	0.026788	0.009349	0.022191	0.02286	0.034618	0.024727	0.025466	0.014902	0.03142	0.017914	0.023272	0.039124	0.015857
Nisaea	0.01914	0.024854	0.032374	0.010719	0.042723	0.052281	0.075676	0.019262	0.01867	0.011272	0.032736	0.033249	0.026248	0.019327	0.03519	0.029096	0.008746	0.01023	0.026187	0.020114	0.018362	0.02431	0.031024	0.032851	0.018067	0.038363	0.066858	0.042875	0.045103	0.032227	0.032945	0.025929	0.0308	0.044975	0.030041	0.035071	0.039226	0.044408	0.028848	0.026289	0.019131	0.039152	0.055177	0.045853	0.021752	0.012796	0.025134	0.055064	0.033979
Pleomorphomonas	0.063801	0.046158	0.017432	0.021437	0.015079	0.061207	0.069456	0.035175	0.028005	0.057614	0.022145	0.06034	0.02722	0.022087	0.029462	0.026369	0.034983	0.015913	0.026187	0.029054	0.037805	0.04862	0.031937	0.042237	0.012045	0.032369	0.032016	0.022566	0.02678	0.017578	0.058569	0.0242	0.0198	0.031054	0.034213	0.031564	0.030615	0.029216	0.044382	0.03429	0.023686	0.021637	0.026881	0.026365	0.012085	0.011516	0.036305	0.033328	0.019255
Ilumatobacter	0.028711	0.023671	0.024903	0.035371	0.015079	0.019127	0.075676	0.085424	0.042008	0.055109	0.048141	0.067729	0.073883	0.013805	0.026188	0.033643	0.006559	0.018187	0.055283	0.075986	0.034565	0.047341	0.029199	0.029331	0.033725	0.005994	0.051791	0.075595	0.035237	0.011719	0.042097	0.03025	0.0132	0.014992	0.013352	0.022212	0.038269	0.012855	0.084325	0.029718	0.026419	0.016485	0.009904	0.022926	0.038671	0.010237	0.013033	0.027532	0.018122
Frankia	0.058485	0.046158	0.061013	0.038587	0.050262	0.015302	0.033173	0.024287	0.012447	0.041332	0.027922	0.035712	0.053468	0.057059	0.013912	0.045463	0.017492	0.042056	0.022307	0.00894	0.027004	0.035825	0.031024	0.007039	0.030112	0.063539	0.032958	0.03272	0.023961	0.026367	0.036606	0.03025	0.0242	0.022488	0.018358	0.039747	0.018178	0.046745	0.033286	0.020574	0.038262	0.014424	0.021222	0.012609	0.013293	0.011516	0.04096	0.023185	0.030581
Dichotomicrobium	0.026584	0.021304	0.027394	0.048234	0.042723	0.118589	0.052869	0.049412	0.036562	0.026302	0.033699	0.036943	0.039858	0.033131	0.014731	0.02455	0.026238	0.014777	0.031036	0.041345	0.046446	0.028148	0.039236	0.016425	0.030112	0.051551	0.042374	0.027079	0.036646	0.018555	0.029285	0.019014	0.0275	0.029983	0.020862	0.025719	0.032529	0.021035	0.0233	0.026289	0.023686	0.026788	0.022637	0.038975	0.033837	0.025592	0.02048	0.015939	0.024918
Maricaulis	0.047851	0.031955	0.029884	0.026796	0.043979	0.035704	0.075676	0.047737	0.048231	0.030059	0.082802	0.048026	0.04958	0.031291	0.009002	0.029096	0.029517	0.00341	0.015518	0.049168	0.049687	0.04862	0.040149	0.010559	0.020476	0.026375	0.043316	0.050773	0.038056	0.009766	0.023794	0.0242	0.0198	0.027842	0.022531	0.031564	0.030615	0.024541	0.062135	0.050292	0.015487	0.023697	0.014148	0.024073	0.024169	0.016635	0.012102	0.005796	0.020387
Lentimonas	0.017014	0.017753	0.004981	0.018222	0.020105	0.089261	0.083969	0.034337	0.05601	0.048846	0.020219	0.062803	0.094298	0.015645	0.049103	0.014548	0.004373	0.018187	0.040735	0.029054	0.054007	0.017913	0.038324	0.03989	0.046974	0.053948	0.049908	0.045131	0.033827	0.012695	0.018303	0.022472	0.0363	0.017133	0.03922	0.026888	0.023918	0.011686	0.053258	0.027432	0.007288	0.034	0.008489	0.017195	0.021752	0.012796	0.003724	0.018838	0.018122
Aeromonas	0.01914	0.024854	0.065993	0.020365	0.007539	0.022953	0.03421	0.025125	0.017114	0.057614	0.014442	0.022166	0.018471	0.039573	0.009821	0.016367	0.010932	0.009093	0.010669	0.030171	0.028084	0.026869	0.027374	0.03989	0.004818	0.034767	0.014125	0.037233	0.049331	0.024414	0.03386	0.075193	0.0187	0.016063	0.013352	0.107551	0.027745	0.031553	0.0233	0.058293	0.030974	0.050485	0.021222	0.055023	0.035045	0.085733	0.02048	0.021736	0.02152
Calditerricola	0.028711	0.033139	0.014942	0.027868	0.043979	0.015302	0.010367	0.042712	0.032673	0.023797	0.025033	0.038175	0.01361	0.023928	0.029462	0.029096	0.062314	0.0341	0.039765	0.045815	0.025924	0.021751	0.032849	0.015252	0.033725	0.032369	0.030133	0.022566	0.038056	0.036133	0.03386	0.028522	0.0275	0.053542	0.037551	0.019874	0.032529	0.02571	0.012205	0.027432	0.020042	0.03194	0.026881	0.027512	0.035045	0.025592	0.037236	0.033328	0.032846
Stenotrophomonas	0.01595	0.011835	0.033619	0.022509	0.025131	0.019127	0.036283	0.0067	0.011669	0.011272	0.005777	0.006157	0.01361	0.005522	0.02537	0.03728	0.012026	0.011367	0.004849	0.011174	0.017282	0.011515	0.010037	0.017599	0.006022	0.032369	0.031075	0.031592	0.005638	0.052734	0.076872	0.009507	0.0253	0.014992	0.06342	0.012859	0.04975	0.040902	0.013315	0.027432	0.298807	0.124668	0.041029	0.030951	0.03142	0.049904	0.090297	0.049268	0.007928
Cronobacter	0.008507	0.009468	0.007471	0.007503	0.012565	0.022953	0.02177	0.011725	0.021782	0.013777	0.014442	0.02586	0.015554	0.020247	0.008184	0.023641	0.009839	0.038646	0.009699	0.021231	0.012962	0.008956	0.016425	0.017599	0.022885	0.028772	0.040491	0.023694	0.023961	0.054688	0.0604	0.027657	0.0165	0.013921	0.042558	0.018704	0.065057	0.071286	0.026629	0.051435	0.097477	0.116425	0.043858	0.049292	0.058006	0.056302	0.066094	0.024634	0.024918
Deferrisoma	0.122286	0.031955	0.148174	0.067527	0.183456	0.087986	0.020733	0.025125	0.023338	0.021292	0.023108	0.02586	0.017499	0.103075	0.014731	0.015457	0.014212	0.015913	0.019398	0.031288	0.022683	0.023031	0.015512	0.011732	0.020476	0.086317	0.026366	0.015796	0.02678	0.015625	0.022879	0.026793	0.0198	0.003213	0.013352	0.005845	0.015308	0.018698	0.022191	0.012573	0.012754	0.019576	0.019807	0.016048	0.013293	0.008957	0.012102	0.013041	0.014724
Coraliomargarita	0.024457	0.026038	0.016187	0.026796	0.028901	0.024228	0.036283	0.017587	0.027227	0.057614	0.028884	0.050489	0.016527	0.011964	0.058105	0.039098	0.034983	0.007957	0.027157	0.022349	0.035645	0.04862	0.053836	0.065701	0.03493	0.038363	0.065916	0.031592	0.031008	0.023438	0.025624	0.019014	0.0396	0.021417	0.009179	0.016366	0.039226	0.022204	0.045491	0.009144	0.022775	0.013394	0.022637	0.025219	0.041088	0.025592	0.014894	0.018838	0.038509
Methylococcus	0.026584	0.049708	0.028639	0.043946	0.016335	0.022953	0.069456	0.047737	0.049787	0.033817	0.025996	0.044332	0.051524	0.023928	0.022096	0.018185	0.041543	0.002273	0.032006	0.026819	0.042126	0.037105	0.038324	0.023465	0.032521	0.082721	0.093224	0.027079	0.029599	0.017578	0.032945	0.014693	0.0121	0.03855	0.017524	0.031564	0.022961	0.012855	0.041053	0.019431	0.006377	0.014424	0.021222	0.030951	0.025378	0.014075	0.018618	0.01449	0.024918
Lysobacter	0.025521	0.034322	0.029884	0.025725	0.020105	0.051006	0.057016	0.047737	0.031117	0.042584	0.034661	0.082506	0.041802	0.026689	0.013912	0.020004	0.014212	0.01023	0.029097	0.027936	0.031324	0.026869	0.045624	0.016425	0.028907	0.039562	0.055558	0.03272	0.029599	0.018555	0.029285	0.016421	0.0429	0.021417	0.023365	0.022212	0.044009	0.030384	0.031067	0.018288	0.024597	0.020606	0.024051	0.028658	0.025378	0.012796	0.02048	0.031879	0.028316
Sphingobium	0.008507	0.009468	0.008716	0.001072	0.00377	0.010201	0.032136	0.009212	0.005445	0.002505	0.917564	0.003694	0.022359	0.004602	0.027825	0.029096	0.008746	0.009093	0.020368	0.003352	0.009721	0.019192	0.020074	0.00352	0.004818	0.008392	0.184564	0.011283	0.015504	0.005859	0.012812	0.00605	0.0143	0.005354	0.005007	0.005845	0.015308	0.014023	0.031067	0.017145	0.012754	0.003091	0.007074	0.004585	0.008459	0.003839	0.005585	0.011592	0.007928
Thermodesulfatator	0.00957	0.026038	0.004981	0.01179	0.016335	0.014027	0.00933	0.0134	0.026449	0.021292	0.020219	0.01724	0.034025	0.008283	0.043374	0.041826	0.020771	0.056833	0.018428	0.014527	0.024843	0.038384	0.026462	0.026985	0.015658	0.027574	0.01695	0.023694	0.067654	0.021484	0.016473	0.022472	0.0374	0.014992	0.043393	0.028057	0.028702	0.043239	0.046601	0.052578	0.047372	0.035031	0.028296	0.035536	0.038671	0.020473	0.024203	0.031879	0.026051
Dietzia	0.027647	0.027221	0.068484	0.053593	0.022618	0.035704	0.054943	0.010887	0.01867	0.003757	0.032736	0.032017	0.01361	0.036812	0.034372	0.03728	0.059034	0.02046	0.050434	0.024584	0.010801	0.055017	0.029199	0.023465	0.030112	0.037164	0.029191	0.029335	0.005638	0.041992	0.019218	0.016421	0.033	0.026771	0.040889	0.014028	0.027745	0.032721	0.005548	0.020574	0.049194	0.005152	0.026881	0.027512	0.006042	0.017914	0.015825	0.002898	0.029448
Neochlamydia	0.072308	0.074562	0.067239	0.018222	0.077906	0.066308	0.011403	0.02345	0.029561	0.018787	0.011554	0.035712	0.023332	0.050617	0.010639	0.029096	0.013119	0.01364	0.034916	0.014527	0.038885	0.017913	0.013687	0.03637	0.016863	0.044358	0.023541	0.047388	0.031008	0.022461	0.023794	0.009507	0.0088	0.016063	0.016689	0.038578	0.00574	0.012855	0.027739	0.029718	0.002733	0.028849	0.029711	0.014902	0.039879	0.016635	0.035374	0.049268	0.033979
Rhodocista	0.021267	0.022487	0.021168	0.020365	0.027644	0.030604	0.02488	0.0335	0.013225	0.032564	0.015405	0.028323	0.018471	0.024848	0.019641	0.025459	0.028424	0.018187	0.036856	0.032406	0.029164	0.020472	0.01825	0.016425	0.015658	0.021579	0.026366	0.015796	0.032418	0.038086	0.042097	0.039757	0.0385	0.0257	0.029207	0.026888	0.035399	0.026878	0.026629	0.025146	0.017309	0.044303	0.048103	0.04356	0.041088	0.016635	0.038167	0.043471	0.045305
Fodinicola	0.086132	0.044974	0.021168	0.020365	0.046492	0.025503	0.0311	0.034337	0.031895	0.031312	0.025033	0.049257	0.048607	0.017486	0.015549	0.01182	0.032797	0.014777	0.038795	0.042463	0.022683	0.015354	0.026462	0.024638	0.009636	0.055147	0.020716	0.029335	0.02678	0.036133	0.03386	0.040622	0.0143	0.013921	0.027538	0.026888	0.025832	0.019867	0.039944	0.028575	0.02733	0.021637	0.042444	0.02178	0.016918	0.015355	0.022342	0.01449	0.009061
Lishizhenia	0.028711	0.016569	0.011206	0.009647	0.015079	0.03953	0.050796	0.065324	0.044341	0.063876	0.049104	0.019703	0.015554	0.006442	0.010639	0.01273	0.03717	0.028417	0.061103	0.037993	0.054007	0.028148	0.016425	0.014079	0.040952	0.050352	0.077216	0.042875	0.049331	0.03418	0.02837	0.037164	0.0429	0.01285	0.021696	0.014028	0.009567	0.022204	0.039944	0.035433	0.023686	0.012364	0.001415	0.020634	0.012085	0.020473	0.011171	0.017389	0.041907
Limnothrix	0.013824	0.018936	0.001245	0.007503	0.013822	0.051006	0.038356	0.028475	0.070791	0.072643	0.049104	0.064035	0.070967	0.017486	0.040919	0.009093	0.022958	0.01364	0.015518	0.044698	0.024843	0.035825	0.033762	0.004693	0.009636	0.029971	0.041433	0.025951	0.018323	0.052734	0.015558	0.010371	0.0154	0.007496	0.040889	0.049099	0.033485	0.017529	0.031067	0.017145	0.034618	0.049455	0.029711	0.022926	0.020544	0.020473	0.012102	0.001449	0.010194
Streptococcus	0.010634	0.021304	0.068484	0.013934	0.002513	0.024228	0.01866	0.012562	0.077014	0.02004	0.017331	0.014777	0.021387	0.002761	0.03028	0.027278	0.028424	0.050013	0.046554	0.050285	0.052927	0.035825	0.034674	0.017599	0.020476	0.076727	0.007533	0.021437	0.029599	0.011719	0.007321	0.014693	0.0209	0.007496	0.026703	0.015197	0.038269	0.056094	0.012205	0.017145	0.075613	0.013394	0.011318	0.033243	0.036254	0.033269	0.009309	0.018838	0.029448
anaerobic ammonium-oxidizing planctomycete JMK-1	0.040407	0.042607	0.034864	0.027868	0.030157	0.024228	0.02799	0.021775	0.02256	0.038827	0.022145	0.030786	0.01361	0.011964	0.007365	0.029096	0.017492	0.04774	0.053344	0.032406	0.023763	0.02431	0.020074	0.050449	0.026498	0.037164	0.026366	0.022566	0.035237	0.033203	0.039351	0.037164	0.0396	0.017133	0.016689	0.038578	0.029659	0.029216	0.016643	0.018288	0.029152	0.021637	0.021222	0.019487	0.037462	0.021753	0.051199	0.034777	0.031714
Pseudoteredinibacter	0.010634	0.004734	0.007471	0.016078	0.016335	0.016577	0.053906	0.010887	0.016336	0.083916	0.000963	0.00862	0.038886	0.018406	0.022096	0.01273	0.012026	0.036373	0.00194	0.026819	0.005401	0.010236	0.008212	0.032851	0.074677	0.07313	0.042374	0.075595	0.039465	0.007812	0.021048	0.014693	0.0022	0.004283	0.020862	0.023381	0.022961	0.003506	0.126488	0.04572	0.052838	0.020606	0.018392	0.034389	0.020544	0.044786	0.007447	0.004347	0.023785
Incertae Sedis	0.036154	0.047341	0.057277	0.032156	0.03267	0.04208	0.020733	0.041037	0.026449	0.028807	0.02407	0.024629	0.028192	0.046936	0.018004	0.026369	0.018585	0.015913	0.022307	0.016762	0.028084	0.02431	0.031937	0.017599	0.016863	0.037164	0.031075	0.018053	0.046512	0.013672	0.026539	0.020743	0.0143	0.017133	0.035882	0.044423	0.028702	0.011686	0.021081	0.013716	0.014576	0.016485	0.029711	0.027512	0.037462	0.016635	0.015825	0.015939	0.020387
Porticoccus	0.025521	0.011835	0.034864	0.012862	0.037696	0.072684	0.013477	0.0134	0.031117	0.017535	0.012517	0.00862	0.009721	0.023928	0.003274	0.003637	0.015305	0.009093	0.00194	0.012292	0.006481	0.011515	0.019162	0.07978	0.026498	0.026375	0.026366	0.023694	0.009866	0.042969	0.014642	0.0242	0.0154	0.027842	0.021696	0.023381	0.025832	0.007012	0.016643	0.05715	0.034618	0.046364	0.016977	0.04356	0.111178	0.112604	0.009309	0.005796	0.047571
Balneatrix	0.036154	0.026038	0.200471	0.112545	0.033927	0.030604	0.022806	0.014237	0.038896	0.007515	0.010591	0.018472	0.017499	0.038653	0.003274	0.015457	0.001093	0.012503	0.008729	0.011174	0.016202	0.012795	0.020987	0.007039	0.008431	0.055147	0.016008	0.049645	0.019732	0.008789	0.016473	0.022472	0.0077	0.002142	0.019193	0.122748	0.019135	0.021035	0.026629	0.044577	0.007288	0.022667	0.015563	0.027512	0.021752	0.049904	0.011171	0.011592	0.011326
Desulfurivibrio	0.046788	0.030772	0.0386	0.045018	0.037696	0.029329	0.033173	0.025962	0.064567	0.052604	0.015405	0.0431	0.067078	0.048776	0.007365	0.021822	0.015305	0.007957	0.012609	0.034641	0.014042	0.012795	0.022812	0.021118	0.042156	0.058744	0.056499	0.036105	0.014095	0.018555	0.027454	0.019014	0.0297	0.023558	0.022531	0.01169	0.025832	0.004674	0.022191	0.016002	0.010021	0.010303	0.014148	0.046999	0.019335	0.020473	0.016756	0.037675	0.012459
Kushneria	0.02233	0.023671	0.03611	0.023581	0.012565	0.020402	0.016586	0.028475	0.035784	0.033817	0.021182	0.022166	0.029164	0.023928	0.010639	0.015457	0.022958	0.00682	0.035886	0.059224	0.017282	0.029428	0.015512	0.028158	0.006022	0.043159	0.02825	0.019181	0.043693	0.024414	0.045757	0.032843	0.0231	0.008567	0.029207	0.028057	0.036356	0.019867	0.017753	0.02286	0.020953	0.025758	0.016977	0.025219	0.048338	0.03199	0.036305	0.028981	0.036244
Simiduia	0.020204	0.015386	0.062258	0.030012	0.020105	0.035704	0.04043	0.018425	0.02256	0.036322	0.02407	0.016009	0.017499	0.018406	0.011457	0.033643	0.010932	0.04092	0.016488	0.040228	0.041046	0.014074	0.017337	0.019945	0.008431	0.039562	0.031075	0.029335	0.033827	0.03418	0.010067	0.03025	0.0055	0.032125	0.030876	0.06079	0.036356	0.036227	0.018862	0.042291	0.017309	0.026788	0.014148	0.032097	0.024169	0.058861	0.011171	0.007245	0.016989
Desulfofustis	0.013824	0.026038	0.019923	0.013934	0.015079	0.006376	0.010367	0.011725	0.012447	0.008767	0.011554	0.027092	0.01361	0.007362	0.03028	0.030915	0.045916	0.012503	0.016488	0.012292	0.031324	0.007677	0.015512	0.008213	0.003613	0.009591	0.002825	0.004513	0.018323	0.056641	0.03203	0.035436	0.0561	0.039621	0.058413	0.040916	0.022961	0.046745	0.004438	0.025146	0.02733	0.051516	0.058006	0.026365	0.035045	0.019194	0.032581	0.017389	0.040775
Lutispora	0.048914	0.042607	0.033619	0.068599	0.038953	0.054832	0.01244	0.02345	0.028783	0.007515	0.025996	0.028323	0.019443	0.05798	0.026188	0.014548	0.009839	0.01705	0.022307	0.016762	0.038885	0.028148	0.024637	0.018772	0.015658	0.015585	0.027308	0.019181	0.02678	0.051758	0.02837	0.028522	0.0275	0.042833	0.060082	0.01169	0.030615	0.037396	0.035505	0.025146	0.01822	0.03194	0.004244	0.012609	0.018127	0.007678	0.013033	0.007245	0.010194
Sulfurivirga	0.030837	0.06036	0.0386	0.024653	0.03267	0.035704	0.035246	0.029312	0.028005	0.027554	0.025996	0.0431	0.02722	0.034972	0.006547	0.021822	0.008746	0.01023	0.029097	0.037993	0.024843	0.020472	0.032849	0.021118	0.008431	0.033568	0.045199	0.027079	0.035237	0.011719	0.035691	0.029386	0.0264	0.005354	0.022531	0.021043	0.045923	0.026878	0.028848	0.029718	0.020042	0.013394	0.018392	0.028658	0.024169	0.020473	0.025134	0.023185	0.024918
Ensifer	0.031901	0.022487	0.039845	0.077174	0.025131	0.038255	0.033173	0.0268	0.025671	0.021292	0.038513	0.033249	0.030137	0.046936	0.009821	0.027278	0.016398	0.01364	0.030066	0.037993	0.030244	0.023031	0.029199	0.023465	0.007227	0.038363	0.0339	0.027079	0.046512	0.030273	0.029285	0.025064	0.0132	0.010708	0.0242	0.025719	0.035399	0.029216	0.028848	0.030861	0.040084	0.014424	0.016977	0.02178	0.019335	0.010237	0.011171	0.017389	0.023785
Lyngbya	0.054231	0.055626	0.047316	0.040731	0.056545	0.045905	0.02177	0.020937	0.039674	0.012525	0.023108	0.019703	0.017499	0.05982	0.036009	0.030006	0.012026	0.02728	0.036856	0.029054	0.018362	0.02431	0.020987	0.010559	0.039748	0.014386	0.016008	0.016924	0.016914	0.030273	0.014642	0.0363	0.0297	0.023558	0.018358	0.012859	0.027745	0.010518	0.013315	0.026289	0.022775	0.029879	0.048103	0.010317	0.010876	0.00128	0.015825	0.010143	0.02152
Chthoniobacter	0.068055	0.050892	0.0386	0.041802	0.025131	0.024228	0.059089	0.059462	0.026449	0.043837	0.025996	0.032017	0.030137	0.050617	0.027006	0.025459	0.008746	0.011367	0.021337	0.036876	0.023763	0.014074	0.021899	0.017599	0.049383	0.038363	0.040491	0.048516	0.02678	0.013672	0.023794	0.028522	0.0187	0.0257	0.010848	0.001169	0.020091	0.009349	0.042163	0.028575	0.017309	0.011333	0.001415	0.022926	0.007251	0.011516	0.017687	0.010143	0.014724
Novispirillum	0.018077	0.021304	0.018677	0.009647	0.006283	0.015302	0.048723	0.036012	0.029561	0.030059	0.028884	0.038175	0.038886	0.019327	0.005729	0.020004	0.017492	0.01705	0.028127	0.030171	0.025924	0.029428	0.022812	0.029331	0.009636	0.035966	0.027308	0.027079	0.033827	0.024414	0.050333	0.0484	0.0374	0.005354	0.027538	0.030395	0.034442	0.039733	0.038834	0.02286	0.012754	0.026788	0.024051	0.019487	0.021752	0.021753	0.021411	0.023185	0.020387
Luteimonas	0.013824	0.021304	0.012452	0.024653	0.012565	0.015302	0.023843	0.020937	0.016336	0.038827	0.011554	0.01724	0.017499	0.010123	0.003274	0.027278	0.002186	0.038646	0.017458	0.024584	0.016202	0.017913	0.029199	0.035197	0.030112	0.016784	0.02825	0.012411	0.036646	0.029297	0.032945	0.032843	0.0319	0.019275	0.030876	0.043254	0.032529	0.02571	0.017753	0.035433	0.02733	0.047394	0.043858	0.044706	0.032628	0.03199	0.028858	0.027532	0.039642
Achromatium	0.038281	0.024854	0.024903	0.02894	0.03644	0.03953	0.041466	0.03015	0.034228	0.028807	0.027922	0.038175	0.044719	0.019327	0.014731	0.017276	0.008746	0.007957	0.032006	0.044698	0.039965	0.019192	0.031937	0.032851	0.006022	0.026375	0.042374	0.044003	0.028189	0.018555	0.038436	0.0242	0.022	0.008567	0.019193	0.022212	0.022961	0.021035	0.02552	0.021717	0.015487	0.017515	0.022637	0.025219	0.014502	0.016635	0.021411	0.020287	0.033979
Rhodospirillum	0.027647	0.037873	0.029884	0.02894	0.03644	0.020402	0.049759	0.032662	0.028783	0.012525	0.015405	0.030786	0.023332	0.015645	0.031098	0.040008	0.014212	0.01364	0.022307	0.015644	0.014042	0.019192	0.032849	0.018772	0.025294	0.038363	0.03955	0.022566	0.043693	0.019531	0.050333	0.017286	0.0088	0.099588	0.017524	0.030395	0.025832	0.014023	0.031067	0.029718	0.012754	0.005152	0.009904	0.02178	0.027795	0.026871	0.022342	0.015939	0.023785
Marinospirillum	0.01276	0.013019	0.03611	0.018222	0.007539	0.010201	0.01555	0.021775	0.017114	0.025049	0.022145	0.03448	0.015554	0.010123	0.004092	0.010002	0.014212	0.01705	0.019398	0.023466	0.034565	0.016633	0.012775	0.025811	0.009636	0.035966	0.010358	0.023694	0.028189	0.015625	0.03203	0.028522	0.0099	0.002142	0.05591	0.105213	0.042096	0.029216	0.0233	0.050292	0.030063	0.045334	0.022637	0.041267	0.020544	0.025592	0.013033	0.026083	0.020387
Bilophila	0.021267	0.015386	0.039845	0.022509	0.043979	0.073959	0.020733	0.02345	0.034228	0.030059	0.017331	0.014777	0.011666	0.026689	0.017186	0.015457	0.039356	0.005683	0.013578	0.051402	0.022683	0.021751	0.012775	0.012906	0.030112	0.039562	0.041433	0.007898	0.016914	0.011719	0.019218	0.011236	0.0165	0.027842	0.020027	0.039747	0.025832	0.036227	0.008876	0.033147	0.020953	0.023697	0.03537	0.027512	0.021752	0.010237	0.009309	0.024634	0.030581
Heliophilum	0.01595	0.031955	0.009961	0.009647	0.012565	0.007651	0.017623	0.035175	0.019448	0.007515	0.039475	0.044332	0.041802	0.008283	0.014731	0.031824	0.034983	0.00682	0.034916	0.025701	0.034565	0.026869	0.076648	0.010559	0.016863	0.007193	0.014125	0.031592	0.029599	0.015625	0.035691	0.016421	0.0209	0.086738	0.045062	0.022212	0.032529	0.022204	0.034396	0.018288	0.010932	0.014424	0.016977	0.02178	0.025378	0.015355	0.013033	0.010143	0.007928
Caldanaerobacter	0.01595	0.009468	0.007471	0.012862	0.016335	0.007651	0.007257	0.01005	0.025671	0.021292	0.014442	0.028323	0.012638	0.011044	0.010639	0.015457	0.016398	0.018187	0.024247	0.035758	0.022683	0.028148	0.020987	0.014079	0.003613	0.020381	0.023541	0.010155	0.033827	0.037109	0.039351	0.050993	0.0473	0.005354	0.034213	0.02455	0.020091	0.044408	0.034396	0.024003	0.034618	0.044303	0.038199	0.026365	0.021752	0.012796	0.036305	0.024634	0.024918
Pelagicoccus	0.059548	0.031955	0.0386	0.01179	0.163351	0.087986	0.04354	0.027637	0.04123	0.016282	0.018294	0.027092	0.043747	0.009203	0.00491	0.01182	0.00328	0.00682	0.014548	0.034641	0.005401	0.007677	0.038324	0.017599	0.012045	0.039562	0.042374	0.024822	0.022551	0.015625	0.017388	0.006914	0.011	0.035338	0.027538	0.010521	0.025832	0.014023	0.016643	0.018288	0.005466	0.020606	0.009904	0.030951	0.016918	0.011516	0.013033	0.018838	0.014724
Thiocapsa	0.008507	0.011835	0.022413	0.021437	0.005026	0.014027	0.02177	0.025962	0.009335	0.01503	0.054881	0.049257	0.019443	0.019327	0.013912	0.01182	0.072153	0.03751	0.016488	0.024584	0.024843	0.035825	0.045624	0.012906	0.007227	0.016784	0.008475	0.050773	0.02537	0.016602	0.021048	0.028522	0.0121	0.088879	0.015855	0.019874	0.017221	0.018698	0.021081	0.019431	0.032796	0.013394	0.011318	0.013756	0.012085	0.008957	0.017687	0.023185	0.006796
Agromyces	0.013824	0.031955	0.034864	0.01179	0.016335	0.040805	0.008293	0.014237	0.023338	0.011272	0.011554	0.044332	0.026248	0.005522	0.007365	0.010911	0.053568	0.01364	0.015518	0.033523	0.036725	0.015354	0.028287	0.022292	0.002409	0.022778	0.0113	0.010155	0.012685	0.023438	0.021964	0.013829	0.033	0.048188	0.035882	0.042085	0.035399	0.026878	0.016643	0.028575	0.026419	0.022667	0.039614	0.022926	0.021752	0.010237	0.018618	0.018838	0.023785
Thioalkalispira	0.01914	0.033139	0.026148	0.027868	0.012565	0.038255	0.036283	0.051087	0.045897	0.046342	0.042364	0.02586	0.044719	0.018406	0.046648	0.023641	0.014212	0.01364	0.030066	0.065929	0.025924	0.037105	0.011862	0.010559	0.065041	0.043159	0.040491	0.038362	0.019732	0.004883	0.010982	0.025929	0.0044	0.003213	0.010014	0.002338	0.025832	0.024541	0.02441	0.009144	0.005466	0.014424	0.015563	0.016048	0.01571	0.011516	0.011171	0.01449	0.007928
IheB3-Melioribacter	0.042534	0.013019	0.012452	0.019293	0.022618	0.020402	0.0311	0.01675	0.00389	0.016282	0.026959	0.019703	0.006805	0.031291	0.011457	0.027278	0.063407	0.019323	0.071771	0.039111	0.028084	0.02431	0.020074	0.007039	0.024089	0.01079	0.021658	0.027079	0.031008	0.019531	0.019218	0.03025	0.0176	0.033196	0.035048	0.019874	0.015308	0.022204	0.018862	0.024003	0.00911	0.03194	0.014148	0.02178	0.036254	0.014075	0.015825	0.008694	0.020387
Pantoea	0.011697	0.016569	0.003735	0.013934	0.012565	0.015302	0.013477	0.018425	0.021782	0.025049	0.004814	0.024629	0.005833	0.022087	0.007365	0.013639	0.012026	0.01023	0.014548	0.024584	0.038885	0.005118	0.022812	0.011732	0.015658	0.014386	0.027308	0.021437	0.014095	0.030273	0.052163	0.021607	0.0121	0.006425	0.020862	0.016366	0.034442	0.032721	0.015534	0.029718	0.042817	0.048425	0.024051	0.026365	0.058006	0.026871	0.025134	0.153599	0.013592
Maritimibacter	0.021267	0.009468	0.001245	0.01179	0.013822	0.035704	0.048723	0.070349	0.052899	0.063876	0.023108	0.011083	0.020415	0.00092	0.038464	0.069104	0.010932	0.015913	0.023277	0.060342	0.020523	0.015354	0.015512	0.007039	0.052997	0.005994	0.036725	0.045131	0.016914	0.014648	0.009151	0.00605	0.0132	0.06425	0.025034	0.001169	0.020091	0.014023	0.026629	0.028575	0.011843	0.005152	0.00283	0.033243	0.018127	0.024312	0.01024	0.013041	0.016989
Marinoscillum	0.011697	0.059176	0.014942	0.016078	0.012565	0.036979	0.054943	0.025125	0.035784	0.02004	0.022145	0.033249	0.033053	0.006442	0.013912	0.020004	0.018585	0.026143	0.020368	0.017879	0.007561	0.052459	0.043799	0.009386	0.027703	0.065937	0.056499	0.042875	0.011276	0.026367	0.041182	0.015557	0.0066	0.021417	0.014186	0.010521	0.024875	0.009349	0.037725	0.009144	0.012754	0.013394	0.009904	0.014902	0.003625	0.003839	0.023272	0.020287	0.016989
Rubritalea	0.068055	0.021304	0.018677	0.038587	0.010052	0.030604	0.108849	0.04355	0.094906	0.051351	0.028884	0.020934	0.038886	0.001841	0.009821	0.023641	0.002186	0.004547	0.011639	0.025701	0.010801	0.012795	0.022812	0.023465	0.027703	0.025176	0.040491	0.075595	0.009866	0.05957	0.038436	0.003457	0.0099	0.026771	0.004172	0.016366	0.011481	0.003506	0.043272	0.003429	0.001822	0.002061	0.011318	0.013756	0.001208	0.006398	0.003724	0.002898	0.011326
Rhodococcus	0.065928	0.034322	0.029884	0.034299	0.119372	0.035704	0.019696	0.019262	0.015558	0.011272	0.019256	0.01724	0.012638	0.045095	0.014731	0.006365	0.051382	0.026143	0.016488	0.017879	0.009721	0.012795	0.020987	0.017599	0.009636	0.023977	0.00565	0.014668	0.031008	0.005859	0.022879	0.015557	0.0308	0.021417	0.016689	0.010521	0.018178	0.022204	0.009986	0.021717	0.00911	0.017515	0.014148	0.012609	0.016918	0.016635	0.033512	0.03043	0.010194
Desulfotignum	0.01595	0.011835	0.018677	0.018222	0.027644	0.005101	0.00622	0.024287	0.014003	0.02004	0.015405	0.029554	0.039858	0.017486	0.031098	0.019095	0.029517	0.045466	0.007759	0.011174	0.022683	0.017913	0.020074	0.011732	0.008431	0.011989	0.037666	0.021437	0.021142	0.035156	0.021964	0.006914	0.0363	0.035338	0.010848	0.016366	0.018178	0.035059	0.0233	0.019431	0.055571	0.013394	0.011318	0.026365	0.016918	0.042226	0.013033	0.013041	0.028316
Prosthecobacter	0.066991	0.047341	0.043581	0.058952	0.047749	0.036979	0.064273	0.03015	0.028005	0.022545	0.03755	0.01724	0.037914	0.079147	0.020459	0.020913	0.005466	0.005683	0.019398	0.014527	0.023763	0.014074	0.021899	0.00352	0.036134	0.03117	0.049908	0.031592	0.014095	0.008789	0.002745	0.012964	0.0066	0.01285	0.012517	0.004676	0.011481	0.009349	0.017753	0.005715	0.000911	0.002061	0.014148	0.018341	0.007251	0.006398	0.01024	0.008694	0.012459
Rhodobium	0.020204	0.029588	0.011206	0.022509	0.023874	0.035704	0.045613	0.030987	0.027227	0.02004	0.033699	0.0431	0.026248	0.011044	0.015549	0.015457	0.010932	0.012503	0.022307	0.032406	0.038885	0.033266	0.022812	0.012906	0.018067	0.008392	0.047083	0.028207	0.018323	0.010742	0.013727	0.019014	0.0187	0.03855	0.023365	0.025719	0.024875	0.015192	0.018862	0.017145	0.014576	0.014424	0.007074	0.011463	0.009668	0.021753	0.003724	0.024634	0.012459
Alterococcus	0.013824	0.003551	0.007471	0.004287	0.018848	0.007651	0.017623	0.019262	0.02256	0.021292	0.015405	0.033249	0.018471	0.011964	0.047466	0.034552	0.009839	0.014777	0.033946	0.015644	0.030244	0.021751	0.020074	0.037544	0.018067	0.021579	0.020716	0.018053	0.021142	0.032227	0.021048	0.016421	0.0209	0.031054	0.017524	0.022212	0.038269	0.026878	0.018862	0.02286	0.013665	0.022667	0.014148	0.029804	0.035045	0.03071	0.017687	0.018838	0.015857
Thermoplasma	0.02233	0.016569	0.026148	0.015006	0.03267	0.028053	0.00622	0.009212	0.035006	0.012525	0.007703	0.007389	0.034997	0.011044	0.003274	0.027278	0.016398	0.01705	0.006789	0.015644	0.006481	0.02559	0.009125	0.016425	0.003613	0.016784	0.02825	0.004513	0.02678	0.017578	0.020133	0.0121	0.0187	0.028913	0.046731	0.032733	0.025832	0.018698	0.015534	0.035433	0.044639	0.026788	0.043858	0.022926	0.03142	0.014075	0.016756	0.011592	0.015857
Stella	0.005317	0.003551	0.00249	0.002144	0.010052	0.012752	0.016586	0.020937	0.028783	0.012525	0.028884	0.033249	0.005833	0.003681	0.013912	0.010911	0.020771	0.02387	0.020368	0.021231	0.025924	0.015354	0.024637	0.024638	0.009636	0.034767	0.025425	0.024822	0.023961	0.021484	0.018303	0.039757	0.0385	0.023558	0.0242	0.026888	0.026788	0.031553	0.021081	0.018288	0.017309	0.019576	0.029711	0.016048	0.021752	0.021753	0.017687	0.03043	0.023785
ML617.5J-gamma proteobacterium O-010	0.005317	0.014202	0.006226	0.016078	0.016335	0.04208	0.03421	0.011725	0.010891	0.007515	0.010591	0.028323	0.032081	0.031291	0.013912	0.032734	0.022958	0.02728	0.011639	0.005587	0.020523	0.037105	0.031937	0.017599	0.025294	0.023977	0.036725	0.021437	0.02537	0.025391	0.027454	0.017286	0.0231	0.049258	0.015855	0.007014	0.029659	0.018698	0.012205	0.027432	0.015487	0.005152	0.042444	0.029804	0.014502	0.011516	0.015825	0.010143	0.030581
Thiococcus	0.013824	0.014202	0.023658	0.013934	0.023874	0.003825	0.01866	0.017587	0.021782	0.018787	0.015405	0.009851	0.017499	0.012884	0.019641	0.014548	0.009839	0.007957	0.032976	0.011174	0.018362	0.02559	0.025549	0.015252	0.01084	0.032369	0.021658	0.022566	0.042284	0.025391	0.020133	0.023336	0.0132	0.008567	0.018358	0.015197	0.030615	0.03389	0.033286	0.017145	0.025508	0.023697	0.03537	0.011463	0.013293	0.007678	0.037236	0.033328	0.023785
Nautilia	0.01595	0.008285	0.017432	0.004287	0.016335	0.017852	0.017623	0.027637	0.01478	0.02004	0.016368	0.024629	0.044719	0.012884	0.017186	0.027278	0.016398	0.005683	0.019398	0.032406	0.020523	0.02431	0.028287	0.026985	0.002409	0.015585	0.019775	0.023694	0.007047	0.014648	0.018303	0.005186	0.0154	0.069604	0.022531	0.033902	0.026788	0.019867	0.036615	0.012573	0.020042	0.025758	0.004244	0.028658	0.020544	0.020473	0.011171	0.013041	0.007928
Planifilum	0.047851	0.041424	0.044826	0.05788	0.033927	0.038255	0.019696	0.018425	0.021004	0.01002	0.035624	0.00862	0.024304	0.06074	0.021278	0.006365	0.005466	0.012503	0.023277	0.031288	0.015122	0.008956	0.021899	0.019945	0.019272	0.039562	0.030133	0.010155	0.023961	0.021484	0.011897	0.016421	0.011	0.011779	0.019193	0.017535	0.011481	0.012855	0.017753	0.014859	0.014576	0.005152	0.009904	0.009171	0.008459	0.020473	0.013963	0.020287	0.009061
Aquisalimonas	0.017014	0.02012	0.028639	0.016078	0.012565	0.024228	0.023843	0.030987	0.02256	0.035069	0.023108	0.030786	0.039858	0.022087	0.013912	0.020913	0.024051	0.01364	0.030066	0.030171	0.029164	0.023031	0.026462	0.008213	0.004818	0.027574	0.034841	0.018053	0.029599	0.011719	0.014642	0.021607	0.0088	0.006425	0.020027	0.007014	0.021048	0.022204	0.019972	0.025146	0.008199	0.016485	0.019807	0.022926	0.003625	0.008957	0.015825	0.011592	0.013592
Aminobacter	0.01595	0.017753	0.017432	0.006431	0.008796	0.006376	0.026953	0.019262	0.03734	0.02004	0.017331	0.044332	0.020415	0.010123	0.010639	0.013639	0.015305	0.029553	0.013578	0.025701	0.025924	0.023031	0.01825	0.038717	0.019272	0.033568	0.031075	0.016924	0.02678	0.018555	0.017388	0.032843	0.0143	0.016063	0.020027	0.016366	0.022961	0.028047	0.017753	0.028575	0.01822	0.019576	0.009904	0.024073	0.020544	0.007678	0.015825	0.020287	0.020387
Singulisphaera	0.064865	0.039056	0.039845	0.050377	0.081676	0.073959	0.02177	0.0268	0.00389	0.01002	0.016368	0.009851	0.009721	0.053378	0.014731	0.020004	0.028424	0.00682	0.006789	0.002235	0.00324	0.007677	0.0146	0.010559	0.022885	0.043159	0.029191	0.022566	0.035237	0.011719	0.015558	0.01815	0.0231	0.01285	0.015021	0.005845	0.007654	0.004674	0.008876	0.008001	0.015487	0.012364	0.008489	0.009171	0.007251	0.008957	0.029789	0.01449	0.004531
Methermicoccus	0.017014	0.003551	0.031129	0.013934	0.03644	0.022953	0.02488	0.011725	0.028005	0.01002	0.009628	0.006157	0.012638	0.007362	0.010639	0.025459	0.012026	0.021597	0.024247	0.00894	0.012962	0.019192	0.011862	0.012906	0.018067	0.016784	0.008475	0.004513	0.014095	0.036133	0.015558	0.005186	0.0121	0.005354	0.021696	0.029226	0.031572	0.012855	0.021081	0.028575	0.021864	0.038122	0.028296	0.014902	0.036254	0.007678	0.026996	0.018838	0.023785
Kluyvera	0.01595	0.011835	0.009961	0.012862	0.002513	0.003825	0.02488	0.037687	0.043563	0.045089	0.022145	0.022166	0.038886	0.004602	0.002455	0.028187	0.008746	0.002273	0.032976	0.027936	0.020523	0.02431	0.025549	0.022292	0.036134	0.020381	0.047083	0.024822	0.023961	0.024414	0.024709	0.012964	0.022	0.01285	0.00751	0.005845	0.020091	0.014023	0.037725	0.025146	0.025508	0.020606	0.011318	0.02178	0.013293	0.034549	0.013033	0.002898	0.009061
Conexibacter	0.025521	0.02012	0.021168	0.024653	0.017592	0.007651	0.013477	0.0268	0.033451	0.012525	0.022145	0.018472	0.01361	0.013805	0.018004	0.008183	0.00328	0.130716	0.012609	0.010057	0.014042	0.011515	0.013687	0.010559	0.006022	0.015585	0.023541	0.030464	0.033827	0.012695	0.019218	0.022472	0.0363	0.001071	0.012517	0.009352	0.016264	0.021035	0.02441	0.036576	0.017309	0.010303	0.015563	0.009171	0.013293	0.003839	0.011171	0.004347	0.013592
Alishewanella	0.013824	0.026038	0.026148	0.02894	0.008796	0.026778	0.052869	0.017587	0.024116	0.032564	0.015405	0.023397	0.04083	0.034972	0.019641	0.01182	0.008746	0.002273	0.006789	0.005587	0.018362	0.028148	0.035587	0.052796	0.025294	0.013187	0.034841	0.021437	0.02678	0.015625	0.037521	0.013829	0.0198	0.005354	0.011683	0.017535	0.012437	0.015192	0.018862	0.026289	0.006377	0.005152	0.00283	0.038975	0.022961	0.023033	0.014894	0.010143	0.014724
Paenibacillus	0.054231	0.065094	0.037355	0.055737	0.060314	0.051006	0.013477	0.0067	0.017892	0.01002	0.00674	0.02586	0.017499	0.048776	0.021278	0.01273	0.022958	0.02728	0.021337	0.014527	0.015122	0.008956	0.009125	0.015252	0.02168	0.03117	0.017891	0.022566	0.015504	0.015625	0.007321	0.009507	0.0055	0.004283	0.008345	0.007014	0.010524	0.00818	0.012205	0.010287	0.014576	0.008242	0.012733	0.017195	0.014502	0.003839	0.027927	0.023185	0.015857
Methanosaeta	0.030837	0.003551	0.039845	0.018222	0.037696	0.025503	0.02177	0.019262	0.015558	0.032564	0.00674	0.014777	0.026248	0.022087	0.048284	0.014548	0.022958	0.001137	0.016488	0.020114	0.016202	0.016633	0.028287	0.009386	0.003613	0.047954	0.035783	0.020309	0.015504	0.001953	0.03386	0.013829	0.0407	0.010708	0.025034	0.018704	0.030615	0.014023	0.012205	0.012573	0.013665	0.016485	0.009904	0.012609	0.007251	0.021753	0.026065	0.001449	0.009061
Sporohalobacter	0.048914	0.024854	0.053542	0.053593	0.065341	0.021678	0.008293	0.025125	0.044341	0.038827	0.013479	0.02586	0.016527	0.043255	0.02537	0.016367	0.007653	0.02046	0.032976	0.015644	0.018362	0.031987	0.013687	0.005866	0.042156	0.043159	0.025425	0.016924	0.009866	0.013672	0.004576	0.009507	0.0165	0.007496	0.00751	0.015197	0.008611	0.00818	0.029958	0.01143	0.010021	0.005152	0.00283	0.010317	0.003625	0.014075	0.003724	0.002898	0.006796
Opitutus	0.018077	0.008285	0.021168	0.007503	0.017592	0.025503	0.01866	0.027637	0.032673	0.016282	0.012517	0.036943	0.022359	0.014725	0.027825	0.017276	0.027331	0.050013	0.034916	0.024584	0.045366	0.028148	0.020987	0.007039	0.028907	0.019182	0.02825	0.024822	0.012685	0.015625	0.006406	0.017286	0.011	0.007496	0.013352	0.004676	0.035399	0.028047	0.019972	0.013716	0.004555	0.008242	0.004244	0.02178	0.006042	0.014075	0.002793	0.020287	0.007928
Desmospora	0.048914	0.016569	0.024903	0.031084	0.041466	0.056107	0.010367	0.025125	0.017114	0.016282	0.029847	0.009851	0.014582	0.069023	0.010639	0.034552	0.010932	0.021597	0.013578	0.018997	0.016202	0.003838	0.028287	0.015252	0.036134	0.059943	0.031075	0.018053	0.008457	0.016602	0.015558	0.009507	0.0088	0.008567	0.010848	0.01169	0.013394	0.010518	0.018862	0.018288	0.006377	0.014424	0.007074	0.010317	0.012085	0.007678	0.009309	0.020287	0.018122
Pontibacter	0.017014	0.030772	0.007471	0.01179	0.022618	0.019127	0.01866	0.022612	0.020226	0.025049	0.016368	0.035712	0.020415	0.011964	0.001637	0.004546	0.015305	0.015913	0.021337	0.032406	0.020523	0.02559	0.020987	0.026985	0.008431	0.025176	0.03955	0.031592	0.036646	0.011719	0.03203	0.011236	0.011	0.003213	0.012517	0.030395	0.025832	0.012855	0.019972	0.014859	0.015487	0.026788	0.019807	0.020634	0.026586	0.023033	0.02048	0.017389	0.012459
Sedimentibacter	0.00638	0.016569	0.001245	0.006431	0.04021	0.014027	0.01555	0.018425	0.055232	0.021292	0.019256	0.014777	0.015554	0.00092	0.02537	0.020004	0.031704	0.005683	0.014548	0.015644	0.014042	0.017913	0.019162	0.018772	0.004818	0.020381	0.016008	0.034977	0.021142	0.020508	0.027454	0.021607	0.0231	0.004283	0.016689	0.02455	0.026788	0.017529	0.014424	0.013716	0.011843	0.013394	0.011318	0.020634	0.027795	0.016635	0.016756	0.027532	0.020387
Sphaerobacter	0.039344	0.029588	0.023658	0.04609	0.049005	0.026778	0.007257	0.014237	0.017114	0.025049	0.00674	0.016009	0.021387	0.031291	0.027825	0.008183	0.001093	0.00341	0.039765	0.020114	0.045366	0.020472	0.020987	0.005866	0.028907	0.026375	0.002825	0.015796	0.005638	0.046875	0.018303	0.006914	0.0275	0.005354	0.010014	0.010521	0.018178	0.011686	0.008876	0.014859	0.011843	0.015455	0.024051	0.014902	0.010876	0.010237	0.017687	0.017389	0.004531
Flexibacter	0.031901	0.029588	0.013697	0.007503	0.020105	0.005101	0.01866	0.027637	0.038118	0.01503	0.02407	0.014777	0.019443	0.006442	0.017186	0.020004	0.013119	0.007957	0.044615	0.015644	0.022683	0.034546	0.005475	0.007039	0.027703	0.033568	0.048966	0.025951	0.004228	0.005859	0.011897	0.014693	0.0154	0.023558	0.008345	0.009352	0.009567	0.005843	0.012205	0.009144	0.008199	0.005152	0.009904	0.009171	0.008459	0.015355	0.017687	0.001449	0.159701
Fervidicola	0.007443	0.008285	0.00249	0.005359	0.007539	0.020402	0.007257	0.0067	0.010113	0.008767	0.000963	0.016009	0.018471	0.001841	0.006547	0.01273	0.010932	0.004547	0.015518	0.00894	0.005401	0.015354	0.017337	0.023465	0.006022	0.01079	0.016008	0.010155	0.032418	0.044922	0.022879	0.019879	0.0176	0.006425	0.026703	0.03624	0.033485	0.031553	0.004438	0.016002	0.020953	0.019576	0.033955	0.034389	0.020544	0.033269	0.022342	0.03043	0.039642
Sedimenticola	0.00957	0.048525	0.013697	0.006431	0.010052	0.040805	0.039393	0.025125	0.010113	0.008767	0.012517	0.019703	0.021387	0.002761	0.009821	0.021822	0.021865	0.007957	0.014548	0.015644	0.023763	0.014074	0.024637	0.018772	0.018067	0.021579	0.023541	0.020309	0.019732	0.017578	0.03386	0.019014	0.0187	0.009638	0.021696	0.028057	0.018178	0.011686	0.015534	0.016002	0.005466	0.007212	0.012733	0.033243	0.013293	0.011516	0.015825	0.013041	0.056632
ET-Methylococcaceae	0.026584	0.014202	0.068484	0.136126	0.017592	0.107113	0.013477	0.0268	0.009335	0.013777	0.017331	0.039406	0.022359	0.004602	0.011457	0.008183	0.010932	0.019323	0.012609	0.00894	0.022683	0.016633	0.031024	0.016425	0.009636	0.009591	0.019775	0.012411	0.018323	0.008789	0.012812	0.008643	0.0066	0.010708	0.005007	0.01169	0.017221	0.014023	0.012205	0.01143	0.005466	0.005152	0.008489	0.018341	0.003625	0.011516	0.012102	0.008694	0.020387
Marivirga	0.014887	0.041424	0.03611	0.026796	0.026388	0.076509	0.017623	0.014237	0.01478	0.01503	0.004814	0.012314	0.008749	0.033131	0.001637	0.005456	0.001093	0.00341	0.012609	0.030171	0.016202	0.006397	0.031024	0.004693	0.020476	0.032369	0.027308	0.022566	0.031008	0.014648	0.023794	0.019014	0.0132	0.006425	0.014186	0.028057	0.009567	0.004674	0.019972	0.010287	0.000911	0.007212	0.004244	0.030951	0.016918	0.012796	0.006516	0.057962	0.014724
Garciella	0.057421	0.147941	0.084671	0.037515	0.031414	0.08416	0.01555	0.005862	0.007001	0.011272	0.010591	0.001231	0.023332	0.015645	0.005729	0.005456	0.010932	0.004547	0.016488	0.016762	0.008641	0.003838	0.004562	0.008213	0.112016	0.074329	0.021658	0.005641	0.011276	0.004883	0.008236	0.007779	0.0055	0.002142	0.005841	0.010521	0.010524	0.010518	0.007767	0.004572	0.002733	0.006182	0.004244	0.011463	0.003625	0.005118	0.004654	0.002898	0.003398
I-alpha proteobacterium P-20	0.01276	0.009468	0.024903	0.01179	0.006283	0.006376	0.016586	0.037687	0.032673	0.050099	0.014442	0.038175	0.02722	0.00092	0.014731	0.008183	0.005466	0.02046	0.013578	0.042463	0.019443	0.019192	0.020074	0.014079	0.009636	0.047954	0.041433	0.014668	0.029599	0.010742	0.016473	0.011236	0.0077	0.001071	0.015855	0.007014	0.020091	0.017529	0.015534	0.028575	0.015487	0.007212	0.009904	0.012609	0.008459	0.012796	0.021411	0.005796	0.007928
Beggiatoa	0.031901	0.014202	0.017432	0.033228	0.022618	0.024228	0.022806	0.014237	0.027227	0.018787	0.025996	0.024629	0.016527	0.025769	0.009002	0.021822	0.019678	0.00341	0.023277	0.015644	0.025924	0.02559	0.020074	0.008213	0.024089	0.028772	0.024483	0.00677	0.007047	0.004883	0.029285	0.022472	0.0297	0.017133	0.0242	0.008183	0.011481	0.00818	0.027739	0.019431	0.012754	0.005152	0.005659	0.010317	0.009668	0.005118	0.011171	0.021736	0.02152
Melittangium	0.023394	0.016569	0.018677	0.013934	0.027644	0.016577	0.019696	0.018425	0.021004	0.007515	0.023108	0.040637	0.029164	0.013805	0.040919	0.010911	0.006559	0.01364	0.014548	0.012292	0.029164	0.034546	0.020987	0.019945	0.01084	0.055147	0.040491	0.016924	0.008457	0.010742	0.015558	0.0121	0.0264	0.023558	0.00751	0.009352	0.013394	0.004674	0.011095	0.002286	0.006377	0.010303	0.009904	0.011463	0.012085	0.021753	0.009309	0.013041	0.009061
Serratia	0.00638	0.008285	0.004981	0.006431	0.001257	0.011476	0.004147	0.008375	0.005445	0.007515	0.007703	0.00862	0.008749	0.011044	0.002455	0.020004	0.005466	0.005683	0.00291	0.016762	0.006481	0.007677	0.0073	0.014079	0.002409	0.014386	0.010358	0.015796	0.023961	0.02832	0.041182	0.016421	0.0099	0.001071	0.029207	0.015197	0.022961	0.022204	0.007767	0.028575	0.055571	0.035031	0.025466	0.024073	0.038671	0.060141	0.031651	0.027532	0.036244
Mahella	0.01914	0.014202	0.016187	0.008575	0.027644	0.020402	0.008293	0.012562	0.01478	0.008767	0.009628	0.024629	0.008749	0.016566	0.003274	0.01273	0.015305	0.01705	0.015518	0.022349	0.014042	0.012795	0.015512	0.014079	0.009636	0.016784	0.019775	0.028207	0.033827	0.012695	0.026539	0.019014	0.0099	0.008567	0.020027	0.015197	0.017221	0.016361	0.012205	0.027432	0.012754	0.019576	0.028296	0.012609	0.020544	0.005118	0.016756	0.023185	0.014724
Erythrobacter	0.01276	0.014202	0.013697	0.010719	0.031414	0.022953	0.032136	0.02345	0.033451	0.006262	0.021182	0.019703	0.019443	0.004602	0.005729	0.010002	0.00328	0.00341	0.009699	0.016762	0.023763	0.007677	0.015512	0.021118	0.002409	0.008392	0.032958	0.010155	0.019732	0.029297	0.014642	0.0121	0.0198	0.002142	0.015855	0.012859	0.029659	0.024541	0.027739	0.02286	0.011843	0.013394	0.025466	0.025219	0.009668	0.008957	0.008378	0.024634	0.009061
Steroidobacter	0.02233	0.027221	0.021168	0.022509	0.012565	0.020402	0.013477	0.030987	0.01867	0.032564	0.016368	0.016009	0.007777	0.019327	0.006547	0.013639	0.008746	0.01364	0.015518	0.022349	0.019443	0.011515	0.017337	0.018772	0.006022	0.015585	0.018833	0.015796	0.032418	0.015625	0.015558	0.014693	0.0187	0.001071	0.017524	0.01169	0.011481	0.00818	0.028848	0.019431	0.012754	0.013394	0.015563	0.013756	0.020544	0.011516	0.019549	0.013041	0.007928
Mariprofundus	0.02233	0.007101	0.011206	0.008575	0.015079	0.065033	0.02488	0.0201	0.015558	0.011272	0.031773	0.018472	0.01361	0.008283	0.013912	0.030006	0.002186	0.007957	0.034916	0.015644	0.030244	0.039664	0.025549	0.018772	0.008431	0.039562	0.014125	0.012411	0.012685	0.010742	0.009151	0.012964	0.0198	0.019275	0.00751	0.01169	0.018178	0.011686	0.021081	0.019431	0.001822	0.002061	0.005659	0.013756	0.01571	0.003839	0.003724	0.002898	0.013592
Thalassobaculum	0.01276	0.055626	0.00249	0.003216	0.007539	0.031879	0.030063	0.041037	0.023338	0.056361	0.020219	0.018472	0.017499	0.012884	0.004092	0.006365	0.008746	0.001137	0.009699	0.031288	0.021603	0.015354	0.012775	0.017599	0.042156	0.008392	0.014125	0.014668	0.015504	0.010742	0.008236	0.01815	0.0198	0.017133	0.008345	0.009352	0.022005	0.014023	0.005548	0.012573	0.004555	0.010303	0.015563	0.009171	0.010876	0.010237	0.012102	0.010143	0.010194
Dongia	0.007443	0.008285	0.006226	0.010719	0.005026	0.010201	0.00622	0.024287	0.016336	0.016282	0.011554	0.012314	0.010694	0.005522	0.002455	0.01273	0.00328	0.004547	0.009699	0.020114	0.008641	0.007677	0.01825	0.012906	0.007227	0.007193	0.023541	0.013539	0.033827	0.023438	0.018303	0.017286	0.0154	0.001071	0.032544	0.025719	0.019135	0.017529	0.019972	0.017145	0.017309	0.021637	0.021222	0.017195	0.030211	0.016635	0.021411	0.017389	0.029448
Stigmatella	0.017014	0.010652	0.013697	0.016078	0.006283	0.016577	0.029026	0.015075	0.01478	0.00501	0.019256	0.024629	0.006805	0.008283	0.03519	0.000909	0.022958	0.022733	0.012609	0.031288	0.005401	0.007677	0.015512	0.004693	0.01084	0.014386	0.009417	0.012411	0.005638	0.014648	0.017388	0.023336	0.0077	0.010708	0.017524	0.016366	0.010524	0.02571	0.008876	0.019431	0.025508	0.022667	0.024051	0.010317	0.007251	0.011516	0.008378	0.013041	0.006796
Pseudaminobacter	0.01914	0.039056	0.051052	0.007503	0.008796	0.020402	0.01555	0.012562	0.010891	0.01503	0.041401	0.027092	0.017499	0.005522	0.014731	0.020004	0.00328	0.002273	0.018428	0.025701	0.016202	0.02559	0.021899	0.015252	0.016863	0.01079	0.026366	0.012411	0.014095	0.004883	0.02837	0.008643	0.0242	0.008567	0.011683	0.01169	0.019135	0.010518	0.014424	0.010287	0.005466	0.004121	0.004244	0.018341	0.012085	0.010237	0.021411	0.005796	0.016989
Thiocystis	0.032964	0.018936	0.031129	0.032156	0.043979	0.005101	0.02177	0.01675	0.019448	0.006262	0.021182	0.006157	0.004861	0.070864	0.003274	0.010911	0.004373	0.002273	0.010669	0.021231	0.007561	0.010236	0.022812	0.001173	0.008431	0.029971	0.020716	0.007898	0.015504	0.011719	0.016473	0.010371	0.0132	0.008567	0.012517	0.007014	0.020091	0.004674	0.018862	0.008001	0.005466	0.014424	0.008489	0.013756	0.021752	0.015355	0.013963	0.015939	0.019255
Solitalea	0.00638	0.007101	0.004981	0.009647	0.001257	0.036979	0.035246	0.032662	0.015558	0.01002	0.028884	0.033249	0.041802	0.00092	0.004092	0.008183	0.007653	0.014777	0.014548	0.011174	0.010801	0.029428	0.01095	0.049276	0.007227	0.008392	0.013183	0.03272	0.014095	0.015625	0.029285	0.003457	0.0242	0.036408	0.002503	0.015197	0.009567	0.004674	0.014424	0.008001	0.004555	0.004121	0.008489	0.008024	0.003625	0.014075	0.008378	0.005796	0.007928
Heliobacterium	0.013824	0.004734	0.008716	0.003216	0.012565	0.010201	0.016586	0.015075	0.00389	0.023797	0.027922	0.006157	0.026248	0.003681	0.009821	0.019095	0.014212	0.01023	0.013578	0.017879	0.023763	0.02559	0.019162	0.009386	0.003613	0.003597	0.006592	0.027079	0.015504	0.014648	0.011897	0.00605	0.0099	0.033196	0.036717	0.01169	0.037312	0.003506	0.012205	0.006858	0.020953	0.019576	0.014148	0.02178	0.008459	0.012796	0.013033	0.011592	0.011326
Acidicapsa	0.02233	0.011835	0.023658	0.032156	0.020105	0.043355	0.005183	0.0067	0.023338	0.01002	0.000963	0.012314	0.012638	0.014725	0.016368	0.01182	0.012026	0.015913	0.007759	0.00447	0.00324	0.007677	0.008212	0.017599	0.004818	0.016784	0.006592	0.001128	0.018323	0.025391	0.022879	0.004321	0.0099	0.004283	0.018358	0.01169	0.020091	0.010518	0.006657	0.004572	0.026419	0.012364	0.043858	0.014902	0.012085	0.012796	0.016756	0.020287	0.023785
Actinocorallia	0.01595	0.015386	0.017432	0.003216	0.008796	0.006376	0.017623	0.025962	0.017892	0.023797	0.026959	0.038175	0.018471	0.004602	0.011457	0.010002	0.018585	0.00682	0.034916	0.016762	0.027004	0.028148	0.029199	0.00352	0.007227	0.011989	0.008475	0.021437	0.018323	0.012695	0.011897	0.021607	0.0088	0.008567	0.009179	0.015197	0.011481	0.005843	0.021081	0.013716	0.012754	0.017515	0.008489	0.025219	0.013293	0.006398	0.011171	0.010143	0.009061
Ornithinibacillus	0.017014	0.02012	0.016187	0.012862	0.020105	0.008926	0.019696	0.015075	0.021782	0.02004	0.008665	0.01724	0.020415	0.009203	0.009002	0.010911	0.021865	0.004547	0.010669	0.015644	0.012962	0.015354	0.013687	0.016425	0.016863	0.013187	0.006592	0.012411	0.018323	0.016602	0.009151	0.009507	0.0022	0.028913	0.016689	0.016366	0.019135	0.011686	0.012205	0.014859	0.008199	0.009273	0.018392	0.013756	0.020544	0.007678	0.017687	0.011592	0.009061
Filomicrobium	0.018077	0.034322	0.004981	0.022509	0.026388	0.029329	0.013477	0.028475	0.03734	0.011272	0.03081	0.020934	0.010694	0.03037	0.014731	0.005456	0.012026	0.011367	0.021337	0.029054	0.022683	0.017913	0.0073	0.009386	0.012045	0.013187	0.036725	0.028207	0.007047	0.006836	0.016473	0.010371	0.0044	0.003213	0.005841	0.016366	0.018178	0.005843	0.014424	0.016002	0.002733	0.00103	0.00283	0.008024	0.013293	0.006398	0.005585	0.002898	0.003398
Cystobacter	0.01595	0.049708	0.024903	0.021437	0.018848	0.006376	0.010367	0.01005	0.023338	0.017535	0.005777	0.019703	0.018471	0.023928	0.018004	0.010002	0.00328	0.002273	0.028127	0.012292	0.020523	0.02559	0.011862	0.005866	0.026498	0.046755	0.015066	0.024822	0.011276	0.005859	0.013727	0.011236	0.0209	0.021417	0.005841	0.01169	0.008611	0.015192	0.002219	0.014859	0.010021	0.005152	0.004244	0.011463	0.006042	0.003839	0.01024	0.013041	0.003398
Ruminococcus	0.025521	0.062727	0.019923	0.015006	0.043979	0.045905	0.010367	0.007537	0.014003	0.01503	0.010591	0.02586	0.010694	0.012884	0.024551	0.019095	0.006559	0.007957	0.011639	0.003352	0.007561	0.005118	0.01095	0.009386	0.016863	0.022778	0.016008	0.005641	0.005638	0.003906	0.010982	0.031114	0.0176	0.023558	0.014186	0.003507	0.006697	0.00818	0.019972	0.004572	0.006377	0.007212	0.007074	0.014902	0.022961	0.005118	0.019549	0.013041	0.004531
Desulfobacula	0.040407	0.041424	0.043581	0.083605	0.055288	0.030604	0.00311	0.004187	0.003112	0.003757	0.002888	0.00862	0.009721	0.084669	0.008184	0.006365	0.00328	0.01023	0.00097	0.003352	0.00324	0.006397	0.006387	0.002346	0.008431	0.003597	0.008475	0.003385	0.008457	0.001953	0.009151	0.006914	0.0011	0.002142	0.005841	0.014028	0.008611	0.009349	0.006657	0.003429	0.004555	0.008242	0.029711	0.012609	0.008459	0.006398	0.015825	0.021736	0.014724
Thermosinus	0.01276	0.008285	0.014942	0.008575	0.011309	0.016577	0.00622	0.005025	0.00389	0.003757	0.005777	0.011083	0.024304	0.019327	0.009821	0.020913	0.002186	0.009093	0.014548	0.003352	0.00324	0.012795	0.004562	0.019945	0.018067	0.002398	0.006592	0.011283	0.005638	0.018555	0.005491	0.00605	0.0451	0.002142	0.015021	0.015197	0.014351	0.009349	0.015534	0.017145	0.001822	0.008242	0.009904	0.013756	0.021752	0.005118	0.007447	0.033328	0.020387
Terriglobus	0.010634	0.017753	0.031129	0.039659	0.018848	0.021678	0.01244	0.028475	0.021782	0.013777	0.012517	0.012314	0.005833	0.035892	0.00491	0.010911	0.022958	0.009093	0.00388	0.013409	0.006481	0.012795	0.01095	0.004693	0.036134	0.021579	0.017891	0.009026	0.035237	0.009766	0.017388	0.0121	0.0077	0.006425	0.010848	0.007014	0.013394	0.00818	0.009986	0.010287	0.012754	0.005152	0.009904	0.004585	0.01571	0.008957	0.01024	0.010143	0.010194
Corallococcus	0.005317	0.001184	0.003735	0.009647	0.006283	0.003825	0.01244	0.0134	0.01478	0.00501	0.008665	0.004926	0.012638	0.015645	0.009821	0.015457	0.001093	0.014777	0.005819	0.011174	0.004321	0.015354	0.008212	0.012906	0.01084	0.011989	0.006592	0.002257	0.019732	0.024414	0.014642	0.008643	0.0176	0.009638	0.017524	0.018704	0.013394	0.051419	0.002219	0.005715	0.019131	0.030909	0.024051	0.003439	0.007251	0.005118	0.018618	0.031879	0.018122
Citrobacter	0.017014	0.010652	0.009961	0.016078	0.008796	0.008926	0.01244	0.015075	0.021004	0.016282	0.016368	0.012314	0.004861	0.025769	0.003274	0.01273	0.008746	0.004547	0.008729	0.016762	0.019443	0.023031	0.002737	0.014079	0.012045	0.017983	0.015066	0.009026	0.015504	0.005859	0.019218	0.019879	0.011	0.011779	0.016689	0.018704	0.018178	0.004674	0.007767	0.029718	0.014576	0.017515	0.008489	0.011463	0.014502	0.017914	0.014894	0.017389	0.014724
Alicyclobacillus	0.02233	0.007101	0.011206	0.045018	0.015079	0.017852	0.005183	0.0134	0.021782	0.033817	0.003851	0.011083	0.010694	0.008283	0.00491	0.02455	0.012026	0.02046	0.016488	0.005587	0.004321	0.02431	0.004562	0.007039	0.013249	0.017983	0.01695	0.014668	0.021142	0.015625	0.017388	0.01815	0.0165	0.002142	0.002503	0.005845	0.012437	0.001169	0.018862	0.004572	0.003644	0.009273	0.021222	0.013756	0.010876	0.007678	0.025134	0.010143	0.024918
Hellea	0.027647	0.008285	0.009961	0.015006	0.018848	0.029329	0.016586	0.011725	0.017114	0.023797	0.013479	0.007389	0.014582	0.019327	0.001637	0.007274	0.004373	0.01364	0.015518	0.014527	0.007561	0.007677	0.013687	0.012906	0.006022	0.017983	0.018833	0.018053	0.021142	0.021484	0.012812	0.008643	0.0099	0.003213	0.009179	0.010521	0.010524	0.005843	0.008876	0.019431	0.011843	0.011333	0.018392	0.019487	0.037462	0.011516	0.01024	0.013041	0.022653
Cyanothece	0.054231	0.007101	0.027394	0.016078	0.020105	0.031879	0.00311	0.00335	0.010113	0.017535	0.007703	0.006157	0.024304	0.007362	0.03519	0.013639	0.008746	0.021597	0.014548	0.015644	0.025924	0.014074	0.01095	0.009386	0.018067	0.011989	0.01695	0.002257	0.001409	0.003906	0.009151	0.007779	0.0132	0.010708	0.015855	0.015197	0.022005	0.00818	0.017753	0.008001	0.006377	0.008242	0.004244	0.020634	0.038671	0.003839	0.01024	0.002898	0.006796
Ferrimicrobium	0.008507	0.013019	0.018677	0.01179	0.010052	0.015302	0.041466	0.01675	0.007779	0.006262	0.002888	0.027092	0.034025	0.011044	0.029462	0.008183	0.002186	0.00341	0.031036	0.014527	0.007561	0.006397	0.016425	0.00352	0.002409	0.009591	0.010358	0.025951	0.007047	0.007812	0.005491	0.0121	0.0143	0.007496	0.026703	0.004676	0.015308	0.012855	0.012205	0.013716	0.019131	0.028849	0.005659	0.014902	0.012085	0.012796	0.012102	0.017389	0.016989
Sulfurospirillum	0.021267	0.021304	0.013697	0.002144	0.008796	0.026778	0.048723	0.018425	0.028783	0.022545	0.02407	0.044332	0.031109	0.008283	0.000818	0.007274	0.021865	0.001137	0.004849	0.013409	0.010801	0.028148	0.008212	0.011732	0.002409	0.017983	0.019775	0.002257	0.012685	0.013672	0.002745	0.006914	0.0077	0.039621	0.004172	0.008183	0.017221	0.014023	0.012205	0.006858	0.001822	0.007212	0.001415	0.008024	0.007251	0.014075	0.000931	0.007245	0.009061
Blastochloris	0.00319	0.008285	0.007471	0.001072	0.011309	0.019127	0.01866	0.018425	0.035006	0.021292	0.004814	0.029554	0.011666	0.001841	0.008184	0.016367	0.013119	0.00341	0.007759	0.023466	0.010801	0.015354	0.013687	0.017599	0.008431	0.023977	0.0226	0.007898	0.016914	0.008789	0.013727	0.019879	0.0044	0.004283	0.008345	0.022212	0.008611	0.011686	0.018862	0.010287	0.006377	0.013394	0.008489	0.004585	0.010876	0.003839	0.005585	0.015939	0.010194
Caldicoprobacter	0.027647	0.033139	0.021168	0.013934	0.033927	0.029329	0.004147	0.01005	0.020226	0.007515	0.00674	0.018472	0.008749	0.027609	0.002455	0.004546	0.015305	0.009093	0.018428	0.020114	0.010801	0.015354	0.008212	0.007039	0.002409	0.016784	0.015066	0.004513	0.018323	0.010742	0.012812	0.0121	0.0132	0.008567	0.010014	0.010521	0.014351	0.007012	0.015534	0.002286	0.003644	0.014424	0.014148	0.004585	0.004834	0.002559	0.013963	0.01449	0.011326
Klebsiella	0.005317	0.010652	0.003735	0.008575	0.00377	0.010201	0.011403	0.005862	0.021004	0.01002	0.007703	0.001231	0.012638	0.009203	0.004092	0.009093	0.006559	0.004547	0.005819	0.015644	0.009721	0.007677	0.01825	0.004693	0.01084	0.005994	0.007533	0.012411	0.021142	0.017578	0.016473	0.011236	0.0143	0.001071	0.005841	0.005845	0.008611	0.012855	0.009986	0.016002	0.015487	0.011333	0.03254	0.019487	0.018127	0.028151	0.013963	0.018838	0.016989
Firmicutes	0.031901	0.015386	0.019923	0.054665	0.030157	0.025503	0.005183	0.010887	0.008557	0.006262	0.004814	0.007389	0.003889	0.08927	0.000818	0.009093	0.001093	0.009093	0.00291	0.014527	0.012962	0.006397	0.009125	0.001173	0.006022	0.013187	0.008475	0.011283	0.014095	0.006836	0.016473	0.019879	0.0055	0.004283	0.015021	0.008183	0.012437	0.003506	0.009986	0.013716	0.011843	0.010303	0.005659	0.009171	0.004834	0.006398	0.01024	0.002898	0.009061
Marinimicrobium	0.018077	0.014202	0.018677	0.009647	0.011309	0.019127	0.014513	0.0067	0.007779	0.008767	0.004814	0.012314	0.029164	0.007362	0.009002	0.014548	0.005466	0.00341	0.004849	0.010057	0.009721	0.010236	0.006387	0.011732	0.007227	0.01079	0.024483	0.014668	0.015504	0.016602	0.016473	0.007779	0.0077	0.010708	0.013352	0.01169	0.012437	0.012855	0.016643	0.013716	0.010932	0.011333	0.005659	0.013756	0.01571	0.014075	0.015825	0.008694	0.007928
Desulfurispora	0.00319	0.009468	0.003735	0.003216	0.006283	0.007651	0.008293	0.01005	0.016336	0.01503	0.003851	0.012314	0.008749	0.009203	0.007365	0.017276	0.002186	0.00341	0.019398	0.023466	0.016202	0.016633	0.010037	0.017599	0.003613	0.014386	0.010358	0.015796	0.02537	0.006836	0.022879	0.027657	0.0143	0.003213	0.015021	0.012859	0.008611	0.010518	0.007767	0.016002	0.014576	0.012364	0.004244	0.012609	0.014502	0.007678	0.013963	0.018838	0.007928
Prochlorococcus	0.007443	0.003551	0.012452	0.007503	0.017592	0.010201	0.016586	0.018425	0.021782	0.021292	0.007703	0.013546	0.026248	0.004602	0.012276	0.005456	0.015305	0.005683	0.004849	0.035758	0.008641	0.010236	0.026462	0.001173	0.001204	0.017983	0.019775	0.005641	0.002819	0.011719	0.013727	0.007779	0.0022	0.009638	0.006676	0.015197	0.008611	0.002337	0.009986	0.024003	0.006377	0.014424	0.007074	0.004585	0.009668	0.014075	0.013963	0.020287	0.007928
Novosphingobium	0.021267	0.021304	0.006226	0.016078	0.012565	0.028053	0.019696	0.017587	0.013225	0.008767	0.017331	0.02586	0.019443	0.004602	0.002455	0.003637	0.002186	0.00341	0.021337	0.010057	0.016202	0.014074	0.011862	0.007039	0.008431	0.016784	0.00565	0.016924	0.016914	0.006836	0.016473	0.00605	0.0121	0.005354	0.010014	0.02455	0.008611	0.007012	0.019972	0.006858	0.00911	0.005152	0.001415	0.008024	0.021752	0.007678	0.013963	0.001449	0.009061
Raoultella	0.007443	0.002367	0.004981	0.005359	0.001257	0.010201	0.00933	0.004187	0.006223	0.01002	0.000963	0.012314	0.009721	0.007362	0.001637	0.004546	0.004373	0.002273	0.026187	0.005587	0.004321	0.006397	0.0073	0.002346	0.007227	0.007193	0.0226	0.034977	0.004228	0.025391	0.032945	0.008643	0.0044	0.003213	0.015021	0.004676	0.021048	0.026878	0.007767	0.016002	0.059215	0.058728	0.026881	0.011463	0.010876	0.007678	0.017687	0.010143	0.001133
Algicola	0.007443	0.002367	0.006226	0.003216	0.001257	0.001275	0.010367	0.010887	0.004668	0.00501	0.005777	0.00862	0.003889	0.006442	0.013094	0.01182	0.004373	0.01705	0.015518	0.007822	0.009721	0.012795	0.009125	0.016425	0.002409	0.011989	0.012242	0.010155	0.008457	0.00293	0.009151	0.000864	0.0022	0.008567	0.006676	0.022212	0.012437	0.005843	0.006657	0.021717	0.010021	0.018546	0.005659	0.014902	0.043505	0.037108	0.017687	0.023185	0.02152
Spirulina	0.017014	0.015386	0.027394	0.003216	0.011309	0.026778	0.011403	0.00335	0.021004	0.01503	0.004814	0.030786	0.020415	0.008283	0.003274	0.008183	0.006559	0.002273	0.015518	0.001117	0.017282	0.010236	0.013687	0.034024	0.008431	0.017983	0.008475	0.015796	0.004228	0.007812	0.010982	0.003457	0.0297	0.008567	0.009179	0.005845	0.004784	0.001169	0.009986	0.005715	0.00911	0.003091	0.004244	0.012609	0.010876	0.006398	0.003724	0.004347	0.018122
Desulfovirga	0.02233	0.021304	0.019923	0.02894	0.028901	0.008926	0.00622	0.005862	0.01867	0.01002	0.009628	0.014777	0.007777	0.039573	0.003274	0.009093	0.007653	0.005683	0.007759	0.020114	0.009721	0.005118	0.008212	0.007039	0.001204	0.021579	0.016008	0.009026	0.022551	0.007812	0.010067	0.007779	0.0154	0.001071	0.012517	0.008183	0.016264	0.010518	0.006657	0.010287	0.010932	0.007212	0.007074	0.017195	0.004834	0.007678	0.011171	0.004347	0.005663
Halomicronema	0.00319	0.009468	0.014942	0.002144	0.013822	0.012752	0.017623	0.01005	0.006223	0.021292	0.023108	0.041869	0.023332	0.008283	0.017186	0.017276	0.020771	0.002273	0.016488	0.013409	0.020523	0.028148	0.008212	0.005866	0.003613	0.004795	0.009417	0.025951	0.016914	0.012695	0.009151	0.014693	0.0044	0.002142	0.00751	0.008183	0.011481	0.014023	0.019972	0.005715	0.004555	0.004121	0.009904	0.003439	0.009668	0.006398	0.006516	0.001449	0.006796
CL500-29 marine group	0.010634	0.008285	0.008716	0.004287	0.010052	0.012752	0.014513	0.021775	0.02256	0.027554	0.008665	0.007389	0.014582	0.005522	0.000818	0.01273	0.009839	0.00341	0.018428	0.011174	0.014042	0.012795	0.016425	0.002346	0.002409	0.003597	0.0113	0.018053	0.005638	0.008789	0.017388	0.005186	0.0099	0.009638	0.019193	0.003507	0.007654	0.004674	0.015534	0.013716	0.003644	0.003091	0.016977	0.019487	0.014502	0.010237	0.007447	0.005796	0.028316
Myxococcus	0.038281	0.021304	0.032374	0.01715	0.025131	0.010201	0.007257	0.007537	0.017892	0.002505	0.00674	0.004926	0.009721	0.011044	0.000818	0.006365	0.00328	0.032963	0.018428	0.005587	0.006481	0.014074	0.001825	0.002346	0.006022	0.005994	0.0113	0.004513	0.004228	0.026367	0.012812	0.004321	0.0275	0.004283	0.005841	0.01169	0.008611	0.011686	0.006657	0.008001	0.002733	0.018546	0.007074	0.002293	0.009668	0.002559	0.009309	0.008694	0.006796
Desulfoglaeba	0.01276	0.023671	0.024903	0.035371	0.031414	0.024228	0.004147	0.011725	0.014003	0.008767	0.004814	0.004926	0.006805	0.010123	0.002455	0.002728	0.005466	0.00682	0.010669	0.011174	0.011882	0.006397	0.008212	0.010559	0.013249	0.013187	0.009417	0.00677	0.011276	0.013672	0.012812	0.011236	0.0154	0.004283	0.00751	0.01169	0.006697	0.00818	0.014424	0.008001	0.005466	0.010303	0.008489	0.004585	0.004834	0.010237	0.008378	0.013041	0.011326
archaeon PY-2	0.018077	0.013019	0.014942	0.022509	0.012565	0.022953	0.030063	0.012562	0.008557	0.011272	0.003851	0.019703	0.002916	0.008283	0.013094	0.007274	0.017492	0.03069	0.022307	0.005587	0.011882	0.02559	0.002737	0.005866	0.004818	0.003597	0.00565	0.007898	0.007047	0.005859	0.014642	0.010371	0.0077	0.009638	0.005841	0.016366	0.012437	0.010518	0.00111	0.003429	0.015487	0.008242	0.00283	0.002293	0.003625	0.003839	0.006516	0.01449	0.007928
Tepidimicrobium	0.011697	0.008285	0.048561	0.012862	0.015079	0.008926	0.02488	0.014237	0.00389	0.012525	0.002888	0.035712	0.015554	0.011044	0.003274	0.009093	0.010932	0.00341	0.00388	0.016762	0.004321	0.003838	0.0073	0.004693	0.001204	0.022778	0.006592	0.021437	0.012685	0.006836	0.016473	0.006914	0.0022	0.004283	0.005841	0.009352	0.020091	0.004674	0.007767	0.004572	0.011843	0.012364	0.015563	0.016048	0.002417	0.002559	0.005585	0.005796	0.005663
Caloranaerobacter	0.021267	0.018936	0.016187	0.007503	0.007539	0.015302	0.010367	0.021775	0.012447	0.012525	0.012517	0.00862	0.003889	0.016566	0.003274	0.008183	0.010932	0.005683	0.006789	0.011174	0.020523	0.007677	0.0146	0.004693	0.018067	0.013187	0.018833	0.011283	0.009866	0.003906	0.017388	0.015557	0.0055	0.002142	0.003338	0.004676	0.022005	0.014023	0.011095	0.005715	0.002733	0.007212	0.019807	0.006878	0.007251	0.007678	0.005585	0.001449	0.011326
Silanimonas	0.00319	0.015386	0.011206	0.015006	0.008796	0.015302	0.011403	0.008375	0.019448	0.017535	0.008665	0.006157	0.010694	0.017486	0.007365	0.005456	0.004373	0.00341	0.007759	0.010057	0.007561	0.005118	0.016425	0.019945	0.002409	0.023977	0.006592	0.015796	0.011276	0.004883	0.013727	0.000864	0.0066	0.004283	0.010014	0.021043	0.00574	0.009349	0.005548	0.004572	0.008199	0.005152	0.007074	0.019487	0.010876	0.015355	0.012102	0.013041	0.015857
Halovibrio	0.011697	0.008285	0.014942	0.005359	0.011309	0.008926	0.005183	0.004187	0.008557	0.008767	0.013479	0.012314	0.010694	0.009203	0.000818	0.006365	0.002186	0.002273	0.010669	0.011174	0.008641	0.010236	0.008212	0.008213	0.01084	0.007193	0.01695	0.011283	0.012685	0.005859	0.017388	0.011236	0.0066	0.003213	0.010014	0.009352	0.021048	0.009349	0.009986	0.020574	0.008199	0.010303	0.011318	0.010317	0.006042	0.002559	0.018618	0.013041	0.010194
Caldalkalibacillus	0.004253	0.008285	0.016187	0.015006	0.016335	0.006376	0.007257	0.00335	0.010113	0.003757	0.010591	0.004926	0.01361	0.008283	0.00491	0.003637	0.005466	0.009093	0.008729	0.014527	0.019443	0.008956	0.006387	0.008213	0.01084	0.016784	0.007533	0.005641	0.012685	0.011719	0.012812	0.00605	0.0121	0.005354	0.004172	0.004676	0.014351	0.02571	0.007767	0.013716	0.004555	0.005152	0.007074	0.011463	0.006042	0.005118	0.011171	0.004347	0.012459
Amorphus	0.014887	0.02012	0.016187	0.01179	0.013822	0.022953	0.019696	0.020937	0.010891	0.00501	0.000963	0.013546	0.006805	0.007362	0.002455	0.004546	0.002186	0.002273	0.00291	0.010057	0.00324	0.008956	0.013687	0.002346	0.007227	0.032369	0.0113	0.012411	0.007047	0.007812	0.014642	0.007779	0.011	0.001071	0.010848	0.014028	0.010524	0.015192	0.016643	0.008001	0.002733	0.005152	0.001415	0.004585	0.006042	0.006398	0.012102	0.005796	0.007928
Desulfobotulus	0.025521	0.035506	0.034864	0.039659	0.043979	0.014027	0.013477	0.0067	0.006223	0.00501	0.004814	0.009851	0.009721	0.006442	0.005729	0.004546	0.010932	0.004547	0.005819	0.010057	0.00216	0.003838	0.005475	0.004693	0.01084	0.023977	0.017891	0.00677	0.008457	0.000977	0.006406	0.004321	0.0055	0.006425	0.005841	0.008183	0.000957	0.003506	0.009986	0.005715	0.007288	0.006182	0.005659	0.004585	0.004834	0.005118	0.004654	0.001449	0.009061
Exiguobacterium	0.00319	0.008285	0.006226	0.003216	0.002513	0.008926	0.013477	0.0067	0.010113	0.006262	0.003851	0.003694	0.009721	0.009203	0.003274	0.004546	0.005466	0.001137	0.00388	0.010057	0.007561	0.005118	0.00365	0.008213	0.008431	0.022778	0.007533	0.012411	0.009866	0.001953	0.009151	0.047536	0.0088	0.003213	0.003338	0.001169	0.004784	0.002337	0.00111	0.004572	0.002733	0.003091	0.024051	0.010317	0.025378	0.008957	0.005585	0.09129	0.006796
Roseospira	0.005317	0.009468	0.004981	0.003216	0.006283	0.007651	0.005183	0.01005	0.005445	0.008767	0.004814	0.011083	0.010694	0.002761	0.00491	0.01273	0.007653	0.00341	0.008729	0.017879	0.012962	0.012795	0.0073	0.008213	0.002409	0.007193	0.008475	0.012411	0.012685	0.008789	0.015558	0.010371	0.0143	0.002142	0.008345	0.009352	0.016264	0.004674	0.014424	0.014859	0.00911	0.012364	0.009904	0.010317	0.006042	0.007678	0.018618	0.007245	0.003398
alpha proteobacterium KC-IT-H9	0.004253	0.003551	0.003735	0.004287	0.013822	0.001275	0.004147	0.002512	0.006223	0.007515	0.003851	0.01724	0.005833	0.003681	0.001637	0.004546	0.00328	0.007957	0.007759	0.00447	0.015122	0.002559	0.006387	0.008213	0.001204	0.017983	0.007533	0.003385	0.022551	0.007812	0.008236	0.0121	0.0121	0.001071	0.019193	0.009352	0.021048	0.016361	0.004438	0.003429	0.008199	0.016485	0.011318	0.011463	0.007251	0.008957	0.016756	0.011592	0.011326
Aquimonas	0.00957	0.009468	0.004981	0.009647	0.007539	0.012752	0.03421	0.015075	0.008557	0.018787	0.016368	0.00862	0.01361	0.004602	0.00491	0.002728	0.006559	0.00341	0.015518	0.020114	0.010801	0.006397	0.020987	0.007039	0.009636	0.007193	0.006592	0.010155	0.009866	0.00293	0.006406	0.011236	0.0022	0.004283	0.005007	0.007014	0.010524	0.004674	0.013315	0.010287	0.003644	0.006182	0.005659	0.011463	0.009668	0.005118	0.01024	0.004347	0.010194
Hymenobacter	0.005317	0.011835	0.00249	0.015006	0.008796	0.00255	0.016586	0.005862	0.013225	0.007515	0.014442	0.006157	0.016527	0.019327	0.003274	0.005456	0.007653	0.001137	0.00388	0.007822	0.004321	0.006397	0.010037	0.014079	0.004818	0.022778	0.0226	0.016924	0.008457	0.00293	0.019218	0.001729	0.0088	0.020346	0.009179	0.002338	0.009567	0.004674	0.012205	0.004572	0.004555	0.006182	0.004244	0.010317	0.007251	0.003839	0.02048	0.002898	0.007928
Nesterenkonia	0.004253	0.016569	0.003735	0.007503	0.017592	0.007651	0.013477	0.008375	0.004668	0.016282	0.013479	0.00862	0.009721	0.00092	0.039282	0.007274	0.010932	0.009093	0.005819	0.010057	0.018362	0.002559	0.009125	0.004693	0.002409	0.009591	0.006592	0.005641	0.002819	0.007812	0.018303	0.003457	0.0077	0.014992	0.002503	0.003507	0.006697	0.004674	0.019972	0.005715	0.010021	0.008242	0.005659	0.008024	0.014502	0.003839	0.006516	0.001449	0.004531
Cardiobacterium	0.002127	0.001184	0.006226	0.001072	0.001257	0.001275	0.00622	0.004187	0.003112	0.008767	0.001926	0.002463	0.009721	0.002761	0.008184	0.025459	0.002186	0.004547	0.007759	0.007822	0.011882	0.008956	0.010037	0.005866	0.004818	0.01079	0.020716	0.018053	0.014095	0.015625	0.010982	0.000864	0.0066	0.008567	0.009179	0.003507	0.00574	0.00818	0.002219	0.014859	0.006377	0.005152	0.018392	0.004585	0.018127	0.012796	0.006516	0.002898	0.012459
Allochromatium	0.00319	0.004734	0.004981	0.006431	0.010052	0.003825	0.00311	0.0134	0.010891	0.00501	0.001926	0.004926	0.009721	0.007362	0.004092	0.010002	0.007653	0.025007	0.009699	0.013409	0.009721	0.012795	0.016425	0.005866	0.003613	0.013187	0.00565	0.011283	0.008457	0.006836	0.007321	0.008643	0.0066	0.009638	0.008345	0.009352	0.012437	0.016361	0.006657	0.008001	0.010021	0.006182	0.007074	0.008024	0.004834	0.007678	0.007447	0.004347	0.012459
Sandaracinobacter	0.01595	0.001184	0.00249	0.007503	0.011309	0.010201	0.004147	0.008375	0.01478	0.007515	0.007703	0.003694	0.003889	0.003681	0.002455	0.010002	0.001093	0.004547	0.007759	0.039111	0.00324	0.002559	0.016425	0.007039	0.001204	0.032369	0.040491	0.002257	0.012685	0.006836	0.009151	0.014693	0.0066	0.002142	0.008345	0.005845	0.004784	0.011686	0.005548	0.004572	0.007288	0.006182	0.012733	0.005732	0.003625	0.003839	0.008378	0.008694	0.006796
Halothiobacillus	0.01595	0.007101	0.009961	0.01179	0.007539	0.022953	0.01244	0.007537	0.007779	0.001252	0.025033	0.006157	0.009721	0.003681	0.009002	0.005456	0.002186	0.01364	0.009699	0.011174	0.00324	0.016633	0.015512	0.002346	0.003613	0.011989	0.014125	0.005641	0.011276	0.008789	0.007321	0.009507	0.0077	0.011779	0.003338	0.001169	0.010524	0.00818	0.014424	0.002286	0.004555	0.002061	0.001415	0.008024	0.009668	0.00128	0.004654	0.005796	0.004531
Shimazuella	0.002127	0.005918	0.001245	0.002144	0.001257	0.00255	0.004147	0.011725	0.00389	0.003757	0.003851	0.004926	0.006805	0.00092	0.015549	0.013639	0.022958	0.00682	0.005819	0.014527	0.005401	0.011515	0.01095	0.00352	0.009636	0.004795	0.00565	0.005641	0.016914	0.006836	0.009151	0.003457	0.011	0.011779	0.00751	0.008183	0.011481	0.00818	0.007767	0.008001	0.017309	0.009273	0.015563	0.012609	0.012085	0.010237	0.012102	0.007245	0.011326
actinobacterium CH9	0.008507	0.015386	0.00249	0.001072	0.001257	0.00255	0.013477	0.0134	0.006223	0.006262	0.008665	0.016009	0.008749	0.007362	0.005729	0.01182	0.009839	0.01023	0.011639	0.014527	0.011882	0.007677	0.0073	0.007039	0.008431	0.002398	0.003767	0.013539	0.007047	0.005859	0.006406	0.010371	0.0066	0.003213	0.005007	0.01169	0.009567	0.004674	0.011095	0.012573	0.00911	0.007212	0.00283	0.011463	0.009668	0.002559	0.007447	0.010143	0.001133
Bryobacter	0.021267	0.008285	0.007471	0.025725	0.005026	0.008926	0.002073	0.009212	0.003112	0.002505	0.002888	0.003694	0.008749	0.022087	0.000818	0.002728	0.004373	0.001137	0.004849	0.011174	0.006481	0.001279	0.013687	0.00352	0.002409	0.002398	0.001883	0.002257	0.004228	0.00293	0.006406	0.007779	0.0055	0.011779	0.010848	0.01169	0.009567	0.003506	0.003329	0.003429	0.000911	0.006182	0.012733	0.013756	0.009668	0.00128	0.014894	0.027532	0.014724
Thermopolyspora	0.008507	0.022487	0.008716	0.022509	0.005026	0.00255	0.005183	0.002512	0.002334	0.007515	0.003851	0.007389	0.002916	0.006442	0.006547	0.001819	0.020771	0.025007	0.006789	0.005587	0.006481	0.005118	0.010037	0.004693	0.003613	0.004795	0.00565	0.005641	0.002819	0.00293	0.004576	0.004321	0.0033	0.010708	0.002503	0.008183	0.011481	0.007012	0.003329	0.005715	0.017309	0.003091	0.001415	0.006878	0.006042	0.002559	0.002793	0.015939	0.003398
Lebetimonas	0.014887	0.005918	0.001245	0.005359	0.007539	0.025503	0.004147	0.005025	0.017114	0.008767	0.009628	0.007389	0.007777	0.00092	0.00491	0.005456	0.001093	0.00341	0.00097	0.003352	0.005401	0.003838	0.010037	0.011732	0.008431	0.002398	0.002825	0.00677	0.019732	0.001953	0.005491	0.00605	0.0011	0.014992	0.004172	0.009352	0.013394	0.002337	0.003329	0.014859	0.001822	0.004121	0.004244	0.001146	0.004834	0.003839	0.000931	0.010143	0.001133
Terribacillus	0.005317	0.014202	0.011206	0.016078	0.005026	0.008926	0.00933	0.000837	0.003112	0.008767	0.003851	0.003694	0.002916	0.017486	0.001637	0.015457	0.014212	0.001137	0.007759	0.00447	0.00108	0.001279	0.008212	0.002346	0.001204	0.01079	0.00565	0.004513	0.002819	0.006836	0.007321	0.000864	0.0033	0.001071	0.005841	0.007014	0.012437	0.007012	0.005548	0.004572	0.003644	0.005152	0.008489	0.005732	0.001208	0.006398	0.001862	0.002898	0.001133
Desulforhabdus	0.005317	0.011835	0.012452	0.004287	0.016335	0.006376	0.002073	0.0067	0.006223	0.002505	0.003851	0.002463	0.003889	0.007362	0.002455	0.005456	0.00328	0.00341	0.004849	0.012292	0.00324	0.003838	0.000912	0.009386	0.006022	0.004795	0.008475	0.003385	0.004228	0.004883	0.002745	0.008643	0.0077	0.001071	0.00751	0.001169	0.004784	0.003506	0.003329	0.005715	0.005466	0.003091	0.004244	0.005732	0.002417	0.002559	0.007447	0.008694	0.002265
Candidatus Contubernalis	0.00957	0.008285	0.003735	0.003216	0.016335	0.001275	0.001037	0.004187	0.002334	0.003757	0.000963	0.007389	0.003889	0.013805	0.000818	0.004546	0.002186	0.00682	0.00194	0.00447	0.004321	0.002559	0.004562	0.00352	0.001204	0.005994	0.009417	0.002257	0.008457	0.008789	0.004576	0.006914	0.0066	0.003213	0.00751	0.004676	0.004784	0.002337	0.005548	0.005715	0.001822	0.002061	0.00283	0.010317	0.003625	0.003839	0.001862	0.005796	0.003398
Dyella	0.007443	0.014202	0.011206	0.004287	0.006283	0.014027	0.002073	0.000837	0.002334	0.002505	0.001926	0.002463	0.003889	0.011964	0.001637	0.003637	0.001093	0.005683	0.00388	0.003352	0.005401	0.005118	0.00365	0.001173	0.001204	0.008392	0.012242	0.004513	0.008457	0.007812	0.004576	0.000864	0.0077	0.003213	0.004172	0.004676	0.004784	0.003506	0.005548	0.004572	0.000911	0.003091	0.005659	0.003439	0.008459	0.003839	0.001862	0.008694	0.003398
[truncated: 8 more columns]
