# Supplementary material for: Bacterial Diversity and the Geochemical Landscape in the Southwestern Gulf of Mexico
Source: Front Microbiol. 2018 Oct 18;9:2528. doi: 10.3389/fmicb.2018.02528 (PMC6200919; doi:10.3389/fmicb.2018.02528)
Supplement: Supplementary file 4 [file Table_4.XLSX]

## Sheet: Stats
Supplemental table 4. Sequencing and alpha diversity stats
Sample	Total_reads	Total_bases	GC(%)	Quality_average	Reads_with_Ns(%)	Q20(%)	Q30(%)	flash_combined(%)	Uniq_genera	Chao1	Chao1_standar_error	Chao1_sampling_effort	Good's_coverage	Shannon	Total_extended_frags	Total_classified_frags	Total_unclassified_extended_frags	Unclassified_extenden_frags(%)
S49	202970	60891000	56.03	31.37	1.34	95.52	68.65	86.75	945	1048.39	21.95	90.1382	0.998165	4.57	88035	87751	284	0.322599
S18	237242	71172600	57.66	30.82	1.35	94.42	63.11	84	856	1013.01	33.31	84.5006	0.998276	4.64	99643	99300	343	0.344229
S44	311194	93358200	57.28	31.1	1.45	94.58	65.6	85.43	991	1201.04	42.28	82.5118	0.998434	4.68	132931	132432	499	0.375383
S15	326988	98096400	57.36	30.98	1.36	94.79	64.21	84.92	897	1021.05	28.02	87.8507	0.998925	4.71	138847	138122	725	0.522157
S63	281592	84477600	57.35	30.94	1.37	94.19	63.94	84.2	959	1092.24	28.51	87.8012	0.998612	4.73	118555	118179	376	0.317152
S26	219654	65896200	57.74	30.8	1.37	95	61.85	84.63	882	1000.31	25.14	88.1727	0.998217	4.74	92946	92824	122	0.131259
S50	275040	82512000	57.15	31.54	1.36	96.35	69.55	88.35	1019	1171.25	30.24	87.0011	0.998423	4.74	121501	121087	414	0.340738
S52	184118	55235400	57.47	31.06	1.37	95.37	65.26	85.84	950	1119.39	33.51	84.8677	0.99752	4.75	79019	78705	314	0.397373
S45	258458	77537400	57.36	31.07	1.4	94.46	65.32	85.08	988	1167.16	34.8	84.6499	0.998166	4.75	109950	109501	449	0.408367
S38	249816	74944800	56.86	31.1	1.38	94.45	65.89	85.32	1005	1147.29	28.2	87.5977	0.998207	4.75	106570	106144	426	0.399737
S36	251044	75313200	57.67	31.08	1.41	94.37	65.79	84.76	838	987.86	33.86	84.8298	0.998555	4.75	106390	106077	313	0.294201
S46	192140	57642000	57.85	30.58	1.35	95.1	60.86	84	923	1096.03	34.5	84.213	0.997597	4.77	80695	80399	296	0.366813
S17	245574	73672200	57.67	30.95	1.39	94.59	63.88	84.75	900	1012.84	25.1	88.859	0.998529	4.79	104062	103572	490	0.470873
S58	300704	90211200	57.46	31.23	1.35	95.57	66.43	86.67	988	1128.94	28.81	87.5157	0.998597	4.79	130311	129670	641	0.4919
S34	306844	92053200	57.91	31.03	1.38	94.35	64.77	84.66	1017	1152.06	28.12	88.2767	0.998668	4.79	129881	129550	331	0.254849
S35	243684	73105200	58	31.01	1.45	94.47	63.86	84.95	947	1145.97	41.69	82.6374	0.998241	4.8	103506	103212	294	0.284042
S48	223162	66948600	56.62	31	1.34	95.65	64.11	85.92	994	1165.57	33.55	85.2802	0.99792	4.81	95869	95453	416	0.433925
S41	230966	69289800	57.77	31.04	1.42	94.38	64.98	84.63	972	1102.72	26.84	88.1457	0.998162	4.81	97738	97352	386	0.394933
S24	225184	67555200	56.73	30.86	1.35	95.26	62.02	85.85	1016	1218.41	39.55	83.3874	0.997921	4.82	96665	96340	325	0.336213
S31	272926	81877800	57.59	30.79	1.3	95.15	60.93	85.47	994	1212.96	42.56	81.9483	0.998207	4.82	116637	116124	513	0.439826
S37	310822	93246600	57.26	31.51	1.37	95.5	69.1	87.6	1067	1229.99	31.14	86.7487	0.998478	4.82	136141	135560	581	0.426763
S54	236742	71022600	57.2	31.11	1.35	95.31	66.24	85.34	983	1086.9	22.13	90.4407	0.998357	4.83	101012	100716	296	0.293034
S62	287318	86195400	57.39	30.94	1.39	94.38	64.23	84.13	1051	1248.76	38.57	84.1635	0.998311	4.86	120863	120480	383	0.316888
S10	214692	64407600	57.83	30.74	1.32	94.7	64.03	83.65	968	1133.01	34.14	85.4361	0.998014	4.88	89797	89500	297	0.330746
S19	277174	83152200	57.7	30.69	1.33	95.18	60.24	84.75	1023	1221.07	38.88	83.779	0.998274	4.88	117455	116987	468	0.39845
S57	207234	62170200	57.55	31.18	1.32	95.65	66.06	86.52	970	1102.78	27.45	87.9595	0.998006	4.89	89652	89271	381	0.424977
S16	297720	89316000	57.49	30.97	1.35	94.72	63.97	84.98	1032	1205	34.83	85.6432	0.998491	4.89	126507	126090	417	0.329626
S20	239322	71796600	57.64	30.73	1.38	94.97	60.49	84.41	1043	1220.37	34.33	85.4659	0.997989	4.9	101001	100641	360	0.356432
S22	209858	62957400	57.58	30.87	1.36	95.28	62.3	85.62	981	1115.44	27.71	87.9474	0.998012	4.9	89842	89544	298	0.331693
S60	249968	74990400	57.34	31.17	1.36	95.48	65.85	86.25	1022	1169.26	30.06	87.4057	0.998314	4.92	107796	107380	416	0.385914
S11	274272	82281600	57.43	31.12	1.4	95.27	64.39	86.22	1015	1202.31	38.74	84.4208	0.998458	4.92	118243	117966	277	0.234263
S56	210678	63203400	57.72	31.07	1.34	95.29	65.09	85.5	1003	1237.53	45.47	81.0485	0.997613	4.93	90066	89654	412	0.457442
S59	192492	57747600	57.33	30.95	1.3	95.65	65.56	85.45	954	1135.56	36.8	84.0114	0.997702	4.93	82239	81829	410	0.498547
S21	249280	74784000	57.28	30.73	1.32	95.06	59.54	84.83	1041	1218.22	34.51	85.4525	0.998084	4.94	105731	105357	374	0.353728
S47	234342	70302600	56.79	31.2	1.4	95.21	66.13	85.85	1021	1123.46	21.76	90.88	0.998351	4.94	100591	100217	374	0.371803
S08	323018	96905400	57.55	30.94	1.34	94.47	63.64	84.25	1117	1251.28	26.42	89.2686	0.998572	4.94	136075	135724	351	0.257946
S43	235454	70636200	57.21	31.12	1.42	94.62	65.62	85.46	1011	1180.17	33.79	85.6656	0.998116	4.95	100612	100240	372	0.369737
S32	295212	88563600	57.4	31	1.39	94.43	64.85	84.65	1084	1251.94	32.9	86.5856	0.998416	4.96	124952	124489	463	0.370542
S29	238826	71647800	57.05	30.88	1.35	95.3	62	85.62	1066	1259	36.67	84.6704	0.997937	4.98	102247	102011	236	0.230814
S42	242202	72660600	57.4	31.13	1.43	94.84	65.74	85.59	1052	1168.63	24.37	90.0199	0.998342	4.98	103645	103346	299	0.288485
S09	346554	103966200	57.53	30.94	1.37	94.55	62.77	84.66	1100	1293.8	39.64	85.0209	0.998728	4.98	146688	146175	513	0.349722
S30	189854	56956200	57.42	30.76	1.33	95.51	61.67	85.62	1010	1195.21	35.31	84.504	0.997397	5	81280	81070	210	0.258366
S03	225342	67602600	56.89	30.96	1.41	94.94	64.74	84.65	1130	1364.61	43.74	82.8075	0.997654	5.02	95377	94648	729	0.764335
S23	288444	86533200	56.85	31.27	1.35	96.19	65.35	88.01	1099	1298.14	39.75	84.6596	0.998445	5.02	126927	126441	486	0.382897
S40	287114	86134200	57.34	31.05	1.38	94.4	65.61	84.3	1107	1239.65	27.07	89.2994	0.998494	5.03	121023	120584	439	0.362741
S12	227586	68275800	57.45	30.69	1.37	94.33	61.87	83.8	1085	1226.48	27.31	88.4645	0.99785	5.05	95357	94836	521	0.546368
S13	286140	85842000	57.39	30.79	1.37	94.51	63.55	83.31	1109	1230.88	25.07	90.0981	0.998499	5.05	119185	118701	484	0.406091
S07	267352	80205600	57.04	30.83	1.34	94.51	63.51	83.92	1085	1234.64	30.17	87.8799	0.998328	5.06	112175	111782	393	0.350345
S28	286362	85908600	57.2	30.83	1.32	95.37	61.43	85.7	1140	1302.25	32.12	87.5408	0.998426	5.07	122705	122270	435	0.354509
S14	318410	95523000	57.26	30.93	1.34	94.54	64.02	84.38	1101	1282	35.51	85.8814	0.998528	5.07	134340	133697	643	0.478636
S02	238790	71637000	57.33	30.84	1.43	94.43	63.38	83.36	1119	1262.21	28.13	88.654	0.998038	5.09	99529	98978	551	0.553607
S27	225408	67622400	57.15	30.8	1.33	95.11	61.22	85.1	1106	1311.6	39.14	84.3245	0.997784	5.11	95909	95407	502	0.523413
S04	260686	78205800	57.14	30.97	1.38	94.73	64.75	84.45	1080	1226.88	30.18	88.0282	0.99839	5.11	110070	109451	619	0.562369
S01	276064	82819200	57.13	30.81	1.43	94.44	63.65	82.5	1170	1393.44	40.57	83.9649	0.997936	5.18	113870	113121	749	0.657768
S05	230744	69223200	57.19	30.83	1.36	94.8	64.24	83.73	1132	1306.18	33.38	86.6649	0.997847	5.2	96598	95654	944	0.977246
S06	228920	68676000	56.72	30.93	1.39	94.62	64.24	84.18	1093	1266.01	34.6	86.3342	0.997954	5.27	96356	95487	869	0.901864
									1022.34	1185.7
									74.9262	90.618
